# Supplementary material for: Nonlinear kernel-based fMRI activation detection
Source: Front Neuroimaging. 2025 Sep 10;4:1649749. doi: 10.3389/fnimg.2025.1649749 (PMC12457110; doi:10.3389/fnimg.2025.1649749)
Supplement: Supplementary file 2 [file Presentation_2.zip]

Archive with 10 entries (9 files):
- Supplementary_latex/
- Supplementary_latex/main.aux
- Supplementary_latex/main.bbl
- Supplementary_latex/main.bcf
- Supplementary_latex/main.log
- Supplementary_latex/main.pdf
- Supplementary_latex/main.run.xml
- Supplementary_latex/main.synctex
- Supplementary_latex/main.tex
- Supplementary_latex/sample.bib
