# Supplementary material for: Nonlinear kernel-based fMRI activation detection
Source: Front Neuroimaging. 2025 Sep 10;4:1649749. doi: 10.3389/fnimg.2025.1649749 (PMC12457110; doi:10.3389/fnimg.2025.1649749)
Supplement: Supplementary file 2 [file Presentation_2.zip › Supplementary_latex/main.aux]

\relax 
\abx@aux@refcontext{none/global//global/global}
\abx@aux@cite{0}{granlund2013signal}
\abx@aux@segm{0}{0}{granlund2013signal}
\@writefile{toc}{\contentsline {section}{\numberline {7}Appendix}{1}{}\protected@file@percent }
\@writefile{toc}{\contentsline {subsection}{\numberline {7.1}Steerable filters}{1}{}\protected@file@percent }
\newlabel{sec:A1}{{7.1}{1}}
\@writefile{toc}{\contentsline {subsubsection}{\numberline {7.1.1}Two dimensional SF}{1}{}\protected@file@percent }
\newlabel{eq:Gi_2D}{{1}{1}}
\@writefile{toc}{\contentsline {subsubsection}{\numberline {7.1.2}Three dimensional SF}{2}{}\protected@file@percent }
\newlabel{eq:Gi_3D}{{4}{2}}
\@writefile{toc}{\contentsline {subsection}{\numberline {7.2}Chain rule for Eq.(3)}{2}{}\protected@file@percent }
\newlabel{sec:A2}{{7.2}{2}}
\newlabel{eq:A_alpha_tilde}{{7}{2}}
\newlabel{eq:A_alpha_tilde2}{{8}{2}}
\@writefile{toc}{\contentsline {subsection}{\numberline {7.3}Special cases for linear kernel}{3}{}\protected@file@percent }
\newlabel{sec:A3}{{7.3}{3}}
\@writefile{toc}{\contentsline {subsection}{\numberline {7.4}Matrix representation for general types of kernel}{3}{}\protected@file@percent }
\newlabel{sec:A4}{{7.4}{3}}
\@writefile{toc}{\contentsline {subsubsection}{\numberline {7.4.1}Linear kernel}{3}{}\protected@file@percent }
\@writefile{toc}{\contentsline {subsubsection}{\numberline {7.4.2}Parabolic kernel}{3}{}\protected@file@percent }
\@writefile{toc}{\contentsline {subsubsection}{\numberline {7.4.3}Gaussian kernel}{4}{}\protected@file@percent }
\@writefile{toc}{\contentsline {subsubsection}{\numberline {7.4.4}Inverse square root kernel}{4}{}\protected@file@percent }
\@writefile{toc}{\contentsline {subsubsection}{\numberline {7.4.5}Hyperbolic tangent kernel}{5}{}\protected@file@percent }
\@writefile{toc}{\contentsline {subsubsection}{\numberline {7.4.6}Mixed hyperbolic tangent kernel}{5}{}\protected@file@percent }
\abx@aux@read@bbl@mdfivesum{A52C3D24693FDB21EE53F10FD32C995D}
\abx@aux@defaultrefcontext{0}{granlund2013signal}{none/global//global/global}
\gdef \@abspage@last{6}
