# Supplementary material for: Nonlinear kernel-based fMRI activation detection
Source: Front Neuroimaging. 2025 Sep 10;4:1649749. doi: 10.3389/fnimg.2025.1649749 (PMC12457110; doi:10.3389/fnimg.2025.1649749)
Supplement: Supplementary file 2 [file Presentation_2.zip › Supplementary_latex/main.bbl]

% $ biblatex auxiliary file $
% $ biblatex bbl format version 3.2 $
% Do not modify the above lines!
%
% This is an auxiliary file used by the 'biblatex' package.
% This file may safely be deleted. It will be recreated by
% biber as required.
%
\begingroup
\makeatletter
\@ifundefined{ver@biblatex.sty}
  {\@latex@error
     {Missing 'biblatex' package}
     {The bibliography requires the 'biblatex' package.}
      \aftergroup\endinput}
  {}
\endgroup


\refsection{0}
  \datalist[entry]{none/global//global/global}
    \entry{granlund2013signal}{book}{}
      \name{author}{2}{}{%
        {{hash=0369e06ab6536b8f05312fdff4ff6b97}{%
           family={Granlund},
           familyi={G\bibinitperiod},
           given={Gösta\bibnamedelima H},
           giveni={G\bibinitperiod\bibinitdelim H\bibinitperiod}}}%
        {{hash=db51f8e9f0282783d6e732d3f6d99b1c}{%
           family={Knutsson},
           familyi={K\bibinitperiod},
           given={Hans},
           giveni={H\bibinitperiod}}}%
      }
      \list{publisher}{1}{%
        {Springer Science \& Business Media}%
      }
      \strng{namehash}{fb40d96fbf132712386b52d267dce4d8}
      \strng{fullhash}{fb40d96fbf132712386b52d267dce4d8}
      \strng{bibnamehash}{fb40d96fbf132712386b52d267dce4d8}
      \strng{authorbibnamehash}{fb40d96fbf132712386b52d267dce4d8}
      \strng{authornamehash}{fb40d96fbf132712386b52d267dce4d8}
      \strng{authorfullhash}{fb40d96fbf132712386b52d267dce4d8}
      \field{sortinit}{1}
      \field{sortinithash}{4f6aaa89bab872aa0999fec09ff8e98a}
      \field{labelnamesource}{author}
      \field{labeltitlesource}{title}
      \field{title}{Signal processing for computer vision}
      \field{year}{2013}
    \endentry
  \enddatalist
\endrefsection
\endinput
