# Supplementary material for: Nonlinear kernel-based fMRI activation detection
Source: Front Neuroimaging. 2025 Sep 10;4:1649749. doi: 10.3389/fnimg.2025.1649749 (PMC12457110; doi:10.3389/fnimg.2025.1649749)
Supplement: Supplementary file 2 [file Presentation_2.zip › Supplementary_latex/main.log]

This is pdfTeX, Version 3.141592653-2.6-1.40.25 (MiKTeX 23.4) (preloaded format=pdflatex 2023.7.20)  25 AUG 2025 17:18
entering extended mode
 restricted \write18 enabled.
 %&-line parsing enabled.
**./main.tex
(main.tex
LaTeX2e <2022-11-01> patch level 1
L3 programming layer <2023-03-30>
(C:\Users\14804\AppData\Local\Programs\MiKTeX\tex/latex/base\article.cls
Document Class: article 2022/07/02 v1.4n Standard LaTeX document class
(C:\Users\14804\AppData\Local\Programs\MiKTeX\tex/latex/base\size10.clo
File: size10.clo 2022/07/02 v1.4n Standard LaTeX file (size option)
)
\c@part=\count185
\c@section=\count186
\c@subsection=\count187
\c@subsubsection=\count188
\c@paragraph=\count189
\c@subparagraph=\count190
\c@figure=\count191
\c@table=\count192
\abovecaptionskip=\skip48
\belowcaptionskip=\skip49
\bibindent=\dimen140
)
(C:\Users\14804\AppData\Local\Programs\MiKTeX\tex/latex/base\inputenc.sty
Package: inputenc 2021/02/14 v1.3d Input encoding file
\inpenc@prehook=\toks16
\inpenc@posthook=\toks17
)
(C:\Users\14804\AppData\Local\Programs\MiKTeX\tex/latex/preprint\authblk.sty
Package: authblk 2001/02/27 1.3 (PWD)
\affilsep=\skip50
\@affilsep=\skip51
\c@Maxaffil=\count193
\c@authors=\count194
\c@affil=\count195
)
(C:\Users\14804\AppData\Local\Programs\MiKTeX\tex/latex/setspace\setspace.sty
Package: setspace 2022/12/04 v6.7b set line spacing
)
(C:\Users\14804\AppData\Local\Programs\MiKTeX\tex/latex/geometry\geometry.sty
Package: geometry 2020/01/02 v5.9 Page Geometry

(C:\Users\14804\AppData\Local\Programs\MiKTeX\tex/latex/graphics\keyval.sty
Package: keyval 2022/05/29 v1.15 key=value parser (DPC)
\KV@toks@=\toks18
)
(C:\Users\14804\AppData\Local\Programs\MiKTeX\tex/generic/iftex\ifvtex.sty
Package: ifvtex 2019/10/25 v1.7 ifvtex legacy package. Use iftex instead.

(C:\Users\14804\AppData\Local\Programs\MiKTeX\tex/generic/iftex\iftex.sty
Package: iftex 2022/02/03 v1.0f TeX engine tests
))
\Gm@cnth=\count196
\Gm@cntv=\count197
\c@Gm@tempcnt=\count198
\Gm@bindingoffset=\dimen141
\Gm@wd@mp=\dimen142
\Gm@odd@mp=\dimen143
\Gm@even@mp=\dimen144
\Gm@layoutwidth=\dimen145
\Gm@layoutheight=\dimen146
\Gm@layouthoffset=\dimen147
\Gm@layoutvoffset=\dimen148
\Gm@dimlist=\toks19

(C:\Users\14804\AppData\Local\Programs\MiKTeX\tex/latex/geometry\geometry.cfg))
(C:\Users\14804\AppData\Local\Programs\MiKTeX\tex/latex/graphics\graphicx.sty
Package: graphicx 2021/09/16 v1.2d Enhanced LaTeX Graphics (DPC,SPQR)

(C:\Users\14804\AppData\Local\Programs\MiKTeX\tex/latex/graphics\graphics.sty
Package: graphics 2022/03/10 v1.4e Standard LaTeX Graphics (DPC,SPQR)

(C:\Users\14804\AppData\Local\Programs\MiKTeX\tex/latex/graphics\trig.sty
Package: trig 2021/08/11 v1.11 sin cos tan (DPC)
)
(C:\Users\14804\AppData\Local\Programs\MiKTeX\tex/latex/graphics-cfg\graphics.c
fg
File: graphics.cfg 2016/06/04 v1.11 sample graphics configuration
)
Package graphics Info: Driver file: pdftex.def on input line 107.

(C:\Users\14804\AppData\Local\Programs\MiKTeX\tex/latex/graphics-def\pdftex.def
File: pdftex.def 2022/09/22 v1.2b Graphics/color driver for pdftex
))
\Gin@req@height=\dimen149
\Gin@req@width=\dimen150
)
(C:\Users\14804\AppData\Local\Programs\MiKTeX\tex/latex/caption\subcaption.sty
Package: subcaption 2023/07/28 v1.6b Sub-captions (AR)

(C:\Users\14804\AppData\Local\Programs\MiKTeX\tex/latex/caption\caption.sty
Package: caption 2023/08/05 v3.6o Customizing captions (AR)

(C:\Users\14804\AppData\Local\Programs\MiKTeX\tex/latex/caption\caption3.sty
Package: caption3 2023/07/31 v2.4d caption3 kernel (AR)
\caption@tempdima=\dimen151
\captionmargin=\dimen152
\caption@leftmargin=\dimen153
\caption@rightmargin=\dimen154
\caption@width=\dimen155
\caption@indent=\dimen156
\caption@parindent=\dimen157
\caption@hangindent=\dimen158
Package caption Info: Standard document class detected.
)
\c@caption@flags=\count199
\c@continuedfloat=\count266
)
Package caption Info: New subtype `subfigure' on input line 238.
\c@subfigure=\count267
Package caption Info: New subtype `subtable' on input line 238.
\c@subtable=\count268
) (C:\Users\14804\AppData\Local\Programs\MiKTeX\tex/latex/amsfonts\amssymb.sty
Package: amssymb 2013/01/14 v3.01 AMS font symbols

(C:\Users\14804\AppData\Local\Programs\MiKTeX\tex/latex/amsfonts\amsfonts.sty
Package: amsfonts 2013/01/14 v3.01 Basic AMSFonts support
\@emptytoks=\toks20
\symAMSa=\mathgroup4
\symAMSb=\mathgroup5
LaTeX Font Info:    Redeclaring math symbol \hbar on input line 98.
LaTeX Font Info:    Overwriting math alphabet `\mathfrak' in version `bold'
(Font)                  U/euf/m/n --> U/euf/b/n on input line 106.
)) (C:\Users\14804\AppData\Local\Programs\MiKTeX\tex/latex/amsmath\amsmath.sty
Package: amsmath 2022/04/08 v2.17n AMS math features
\@mathmargin=\skip52

For additional information on amsmath, use the `?' option.
(C:\Users\14804\AppData\Local\Programs\MiKTeX\tex/latex/amsmath\amstext.sty
Package: amstext 2021/08/26 v2.01 AMS text

(C:\Users\14804\AppData\Local\Programs\MiKTeX\tex/latex/amsmath\amsgen.sty
File: amsgen.sty 1999/11/30 v2.0 generic functions
\@emptytoks=\toks21
\ex@=\dimen159
))
(C:\Users\14804\AppData\Local\Programs\MiKTeX\tex/latex/amsmath\amsbsy.sty
Package: amsbsy 1999/11/29 v1.2d Bold Symbols
\pmbraise@=\dimen160
)
(C:\Users\14804\AppData\Local\Programs\MiKTeX\tex/latex/amsmath\amsopn.sty
Package: amsopn 2022/04/08 v2.04 operator names
)
\inf@bad=\count269
LaTeX Info: Redefining \frac on input line 234.
\uproot@=\count270
\leftroot@=\count271
LaTeX Info: Redefining \overline on input line 399.
LaTeX Info: Redefining \colon on input line 410.
\classnum@=\count272
\DOTSCASE@=\count273
LaTeX Info: Redefining \ldots on input line 496.
LaTeX Info: Redefining \dots on input line 499.
LaTeX Info: Redefining \cdots on input line 620.
\Mathstrutbox@=\box51
\strutbox@=\box52
LaTeX Info: Redefining \big on input line 722.
LaTeX Info: Redefining \Big on input line 723.
LaTeX Info: Redefining \bigg on input line 724.
LaTeX Info: Redefining \Bigg on input line 725.
\big@size=\dimen161
LaTeX Font Info:    Redeclaring font encoding OML on input line 743.
LaTeX Font Info:    Redeclaring font encoding OMS on input line 744.
\macc@depth=\count274
LaTeX Info: Redefining \bmod on input line 905.
LaTeX Info: Redefining \pmod on input line 910.
LaTeX Info: Redefining \smash on input line 940.
LaTeX Info: Redefining \relbar on input line 970.
LaTeX Info: Redefining \Relbar on input line 971.
\c@MaxMatrixCols=\count275
\dotsspace@=\muskip16
\c@parentequation=\count276
\dspbrk@lvl=\count277
\tag@help=\toks22
\row@=\count278
\column@=\count279
\maxfields@=\count280
\andhelp@=\toks23
\eqnshift@=\dimen162
\alignsep@=\dimen163
\tagshift@=\dimen164
\tagwidth@=\dimen165
\totwidth@=\dimen166
\lineht@=\dimen167
\@envbody=\toks24
\multlinegap=\skip53
\multlinetaggap=\skip54
\mathdisplay@stack=\toks25
LaTeX Info: Redefining \[ on input line 2953.
LaTeX Info: Redefining \] on input line 2954.
)
(C:\Users\14804\AppData\Local\Programs\MiKTeX\tex/latex/tools\bm.sty
Package: bm 2022/01/05 v1.2f Bold Symbol Support (DPC/FMi)
\symboldoperators=\mathgroup6
\symboldletters=\mathgroup7
\symboldsymbols=\mathgroup8
Package bm Info: No bold for \OMX/cmex/m/n, using \pmb.
Package bm Info: No bold for \U/msa/m/n, using \pmb.
Package bm Info: No bold for \U/msb/m/n, using \pmb.
LaTeX Font Info:    Redeclaring math alphabet \mathbf on input line 149.
)
(C:\Users\14804\AppData\Local\Programs\MiKTeX\tex/latex/multirow\multirow.sty
Package: multirow 2021/03/15 v2.8 Span multiple rows of a table
\multirow@colwidth=\skip55
\multirow@cntb=\count281
\multirow@dima=\skip56
\bigstrutjot=\dimen168
)
(C:\Users\14804\AppData\Local\Programs\MiKTeX\tex/latex/tools\array.sty
Package: array 2022/09/04 v2.5g Tabular extension package (FMi)
\col@sep=\dimen169
\ar@mcellbox=\box53
\extrarowheight=\dimen170
\NC@list=\toks26
\extratabsurround=\skip57
\backup@length=\skip58
\ar@cellbox=\box54
)
(C:\Users\14804\AppData\Local\Programs\MiKTeX\tex/latex/booktabs\booktabs.sty
Package: booktabs 2020/01/12 v1.61803398 Publication quality tables
\heavyrulewidth=\dimen171
\lightrulewidth=\dimen172
\cmidrulewidth=\dimen173
\belowrulesep=\dimen174
\belowbottomsep=\dimen175
\aboverulesep=\dimen176
\abovetopsep=\dimen177
\cmidrulesep=\dimen178
\cmidrulekern=\dimen179
\defaultaddspace=\dimen180
\@cmidla=\count282
\@cmidlb=\count283
\@aboverulesep=\dimen181
\@belowrulesep=\dimen182
\@thisruleclass=\count284
\@lastruleclass=\count285
\@thisrulewidth=\dimen183
)
(C:\Users\14804\AppData\Local\Programs\MiKTeX\tex/latex/tools\tabularx.sty
Package: tabularx 2020/01/15 v2.11c `tabularx' package (DPC)
\TX@col@width=\dimen184
\TX@old@table=\dimen185
\TX@old@col=\dimen186
\TX@target=\dimen187
\TX@delta=\dimen188
\TX@cols=\count286
\TX@ftn=\toks27
)
(C:\Users\14804\AppData\Local\Programs\MiKTeX\tex/latex/graphics\color.sty
Package: color 2022/01/06 v1.3d Standard LaTeX Color (DPC)

(C:\Users\14804\AppData\Local\Programs\MiKTeX\tex/latex/graphics-cfg\color.cfg
File: color.cfg 2016/01/02 v1.6 sample color configuration
)
Package color Info: Driver file: pdftex.def on input line 149.
(C:\Users\14804\AppData\Local\Programs\MiKTeX\tex/latex/graphics\mathcolor.ltx)
)
(C:\Users\14804\AppData\Local\Programs\MiKTeX\tex/latex/mathtools\mathtools.sty
Package: mathtools 2022/06/29 v1.29 mathematical typesetting tools
(C:\Users\14804\AppData\Local\Programs\MiKTeX\tex/latex/tools\calc.sty
Package: calc 2017/05/25 v4.3 Infix arithmetic (KKT,FJ)
\calc@Acount=\count287
\calc@Bcount=\count288
\calc@Adimen=\dimen189
\calc@Bdimen=\dimen190
\calc@Askip=\skip59
\calc@Bskip=\skip60
LaTeX Info: Redefining \setlength on input line 80.
LaTeX Info: Redefining \addtolength on input line 81.
\calc@Ccount=\count289
\calc@Cskip=\skip61
)
(C:\Users\14804\AppData\Local\Programs\MiKTeX\tex/latex/mathtools\mhsetup.sty
Package: mhsetup 2021/03/18 v1.4 programming setup (MH)
)
\g_MT_multlinerow_int=\count290
\l_MT_multwidth_dim=\dimen191
\origjot=\skip62
\l_MT_shortvdotswithinadjustabove_dim=\dimen192
\l_MT_shortvdotswithinadjustbelow_dim=\dimen193
\l_MT_above_intertext_sep=\dimen194
\l_MT_below_intertext_sep=\dimen195
\l_MT_above_shortintertext_sep=\dimen196
\l_MT_below_shortintertext_sep=\dimen197
\xmathstrut@box=\box55
\xmathstrut@dim=\dimen198
)
(C:\Users\14804\AppData\Local\Programs\MiKTeX\tex/latex/algorithms\algorithm.st
y
Package: algorithm 2009/08/24 v0.1 Document Style `algorithm' - floating enviro
nment
 (C:\Users\14804\AppData\Local\Programs\MiKTeX\tex/latex/float\float.sty
Package: float 2001/11/08 v1.3d Float enhancements (AL)
\c@float@type=\count291
\float@exts=\toks28
\float@box=\box56
\@float@everytoks=\toks29
\@floatcapt=\box57
)
(C:\Users\14804\AppData\Local\Programs\MiKTeX\tex/latex/base\ifthen.sty
Package: ifthen 2022/04/13 v1.1d Standard LaTeX ifthen package (DPC)
)
\@float@every@algorithm=\toks30
\c@algorithm=\count292
)
(C:\Users\14804\AppData\Local\Programs\MiKTeX\tex/latex/algorithmicx\algpseudoc
ode.sty
Package: algpseudocode 

(C:\Users\14804\AppData\Local\Programs\MiKTeX\tex/latex/algorithmicx\algorithmi
cx.sty
Package: algorithmicx 2005/04/27 v1.2 Algorithmicx

Document Style algorithmicx 1.2 - a greatly improved `algorithmic' style
\c@ALG@line=\count293
\c@ALG@rem=\count294
\c@ALG@nested=\count295
\ALG@tlm=\skip63
\ALG@thistlm=\skip64
\c@ALG@Lnr=\count296
\c@ALG@blocknr=\count297
\c@ALG@storecount=\count298
\c@ALG@tmpcounter=\count299
\ALG@tmplength=\skip65
)
Document Style - pseudocode environments for use with the `algorithmicx' style
) (C:\Users\14804\AppData\Local\Programs\MiKTeX\tex/latex/biblatex\biblatex.sty
Package: biblatex 2023/03/05 v3.19 programmable bibliographies (PK/MW)

(C:\Users\14804\AppData\Local\Programs\MiKTeX\tex/generic/pdftexcmds\pdftexcmds
.sty
Package: pdftexcmds 2020-06-27 v0.33 Utility functions of pdfTeX for LuaTeX (HO
)

(C:\Users\14804\AppData\Local\Programs\MiKTeX\tex/generic/infwarerr\infwarerr.s
ty
Package: infwarerr 2019/12/03 v1.5 Providing info/warning/error messages (HO)
)
(C:\Users\14804\AppData\Local\Programs\MiKTeX\tex/generic/ltxcmds\ltxcmds.sty
Package: ltxcmds 2020-05-10 v1.25 LaTeX kernel commands for general use (HO)
)
Package pdftexcmds Info: \pdf@primitive is available.
Package pdftexcmds Info: \pdf@ifprimitive is available.
Package pdftexcmds Info: \pdfdraftmode found.
) (C:\Users\14804\AppData\Local\Programs\MiKTeX\tex/latex/etoolbox\etoolbox.sty
Package: etoolbox 2020/10/05 v2.5k e-TeX tools for LaTeX (JAW)
\etb@tempcnta=\count300
)
(C:\Users\14804\AppData\Local\Programs\MiKTeX\tex/latex/kvoptions\kvoptions.sty
Package: kvoptions 2022-06-15 v3.15 Key value format for package options (HO)

(C:\Users\14804\AppData\Local\Programs\MiKTeX\tex/latex/kvsetkeys\kvsetkeys.sty
Package: kvsetkeys 2022-10-05 v1.19 Key value parser (HO)
)) (C:\Users\14804\AppData\Local\Programs\MiKTeX\tex/latex/logreq\logreq.sty
Package: logreq 2010/08/04 v1.0 xml request logger
\lrq@indent=\count301

(C:\Users\14804\AppData\Local\Programs\MiKTeX\tex/latex/logreq\logreq.def
File: logreq.def 2010/08/04 v1.0 logreq spec v1.0
))
(C:\Users\14804\AppData\Local\Programs\MiKTeX\tex/latex/url\url.sty
\Urlmuskip=\muskip17
Package: url 2013/09/16  ver 3.4  Verb mode for urls, etc.
)
\c@tabx@nest=\count302
\c@listtotal=\count303
\c@listcount=\count304
\c@liststart=\count305
\c@liststop=\count306
\c@citecount=\count307
\c@citetotal=\count308
\c@multicitecount=\count309
\c@multicitetotal=\count310
\c@instcount=\count311
\c@maxnames=\count312
\c@minnames=\count313
\c@maxitems=\count314
\c@minitems=\count315
\c@citecounter=\count316
\c@maxcitecounter=\count317
\c@savedcitecounter=\count318
\c@uniquelist=\count319
\c@uniquename=\count320
\c@refsection=\count321
\c@refsegment=\count322
\c@maxextratitle=\count323
\c@maxextratitleyear=\count324
\c@maxextraname=\count325
\c@maxextradate=\count326
\c@maxextraalpha=\count327
\c@abbrvpenalty=\count328
\c@highnamepenalty=\count329
\c@lownamepenalty=\count330
\c@maxparens=\count331
\c@parenlevel=\count332
\blx@tempcnta=\count333
\blx@tempcntb=\count334
\blx@tempcntc=\count335
\c@blx@maxsection=\count336
\blx@maxsegment@0=\count337
\blx@notetype=\count338
\blx@parenlevel@text=\count339
\blx@parenlevel@foot=\count340
\blx@sectionciteorder@0=\count341
\blx@sectionciteorderinternal@0=\count342
\blx@entrysetcounter=\count343
\blx@biblioinstance=\count344
\labelnumberwidth=\skip66
\labelalphawidth=\skip67
\biblabelsep=\skip68
\bibitemsep=\skip69
\bibnamesep=\skip70
\bibinitsep=\skip71
\bibparsep=\skip72
\bibhang=\skip73
\blx@bcfin=\read2
\blx@bcfout=\write3
\blx@langwohyphens=\language79
\c@mincomprange=\count345
\c@maxcomprange=\count346
\c@mincompwidth=\count347
Package biblatex Info: Trying to load biblatex default data model...
Package biblatex Info: ... file 'blx-dm.def' found.

(C:\Users\14804\AppData\Local\Programs\MiKTeX\tex/latex/biblatex\blx-dm.def
File: blx-dm.def 2023/03/05 v3.19 biblatex localization (PK/MW)
)
Package biblatex Info: Trying to load biblatex style data model...
Package biblatex Info: ... file 'ieee.dbx' not found.
Package biblatex Info: Trying to load biblatex custom data model...
Package biblatex Info: ... file 'biblatex-dm.cfg' not found.
\c@afterword=\count348
\c@savedafterword=\count349
\c@annotator=\count350
\c@savedannotator=\count351
\c@author=\count352
\c@savedauthor=\count353
\c@bookauthor=\count354
\c@savedbookauthor=\count355
\c@commentator=\count356
\c@savedcommentator=\count357
\c@editor=\count358
\c@savededitor=\count359
\c@editora=\count360
\c@savededitora=\count361
\c@editorb=\count362
\c@savededitorb=\count363
\c@editorc=\count364
\c@savededitorc=\count365
\c@foreword=\count366
\c@savedforeword=\count367
\c@holder=\count368
\c@savedholder=\count369
\c@introduction=\count370
\c@savedintroduction=\count371
\c@namea=\count372
\c@savednamea=\count373
\c@nameb=\count374
\c@savednameb=\count375
\c@namec=\count376
\c@savednamec=\count377
\c@translator=\count378
\c@savedtranslator=\count379
\c@shortauthor=\count380
\c@savedshortauthor=\count381
\c@shorteditor=\count382
\c@savedshorteditor=\count383
\c@labelname=\count384
\c@savedlabelname=\count385
\c@institution=\count386
\c@savedinstitution=\count387
\c@lista=\count388
\c@savedlista=\count389
\c@listb=\count390
\c@savedlistb=\count391
\c@listc=\count392
\c@savedlistc=\count393
\c@listd=\count394
\c@savedlistd=\count395
\c@liste=\count396
\c@savedliste=\count397
\c@listf=\count398
\c@savedlistf=\count399
\c@location=\count400
\c@savedlocation=\count401
\c@organization=\count402
\c@savedorganization=\count403
\c@origlocation=\count404
\c@savedoriglocation=\count405
\c@origpublisher=\count406
\c@savedorigpublisher=\count407
\c@publisher=\count408
\c@savedpublisher=\count409
\c@language=\count410
\c@savedlanguage=\count411
\c@origlanguage=\count412
\c@savedoriglanguage=\count413
\c@pageref=\count414
\c@savedpageref=\count415
\shorthandwidth=\skip74
\shortjournalwidth=\skip75
\shortserieswidth=\skip76
\shorttitlewidth=\skip77
\shortauthorwidth=\skip78
\shorteditorwidth=\skip79
\locallabelnumberwidth=\skip80
\locallabelalphawidth=\skip81
\localshorthandwidth=\skip82
\localshortjournalwidth=\skip83
\localshortserieswidth=\skip84
\localshorttitlewidth=\skip85
\localshortauthorwidth=\skip86
\localshorteditorwidth=\skip87
Package biblatex Info: Trying to load compatibility code...
Package biblatex Info: ... file 'blx-compat.def' found.

(C:\Users\14804\AppData\Local\Programs\MiKTeX\tex/latex/biblatex\blx-compat.def
File: blx-compat.def 2023/03/05 v3.19 biblatex compatibility (PK/MW)
)
Package biblatex Info: Trying to load generic definitions...
Package biblatex Info: ... file 'biblatex.def' found.
 (C:\Users\14804\AppData\Local\Programs\MiKTeX\tex/latex/biblatex\biblatex.def
File: biblatex.def 2023/03/05 v3.19 biblatex compatibility (PK/MW)
\c@textcitecount=\count416
\c@textcitetotal=\count417
\c@textcitemaxnames=\count418
\c@biburlbigbreakpenalty=\count419
\c@biburlbreakpenalty=\count420
\c@biburlnumpenalty=\count421
\c@biburlucpenalty=\count422
\c@biburllcpenalty=\count423
\biburlbigskip=\muskip18
\biburlnumskip=\muskip19
\biburlucskip=\muskip20
\biburllcskip=\muskip21
\c@smartand=\count424
)
Package biblatex Info: Trying to load bibliography style 'ieee'...
Package biblatex Info: ... file 'ieee.bbx' found.

(C:\Users\14804\AppData\Local\Programs\MiKTeX\tex/latex/biblatex-ieee\ieee.bbx
File: ieee.bbx 2021/12/06 v1.3f biblatex bibliography style
Package biblatex Info: Trying to load bibliography style 'numeric-comp'...
Package biblatex Info: ... file 'numeric-comp.bbx' found.

(C:\Users\14804\AppData\Local\Programs\MiKTeX\tex/latex/biblatex/bbx\numeric-co
mp.bbx
File: numeric-comp.bbx 2023/03/05 v3.19 biblatex bibliography style (PK/MW)
Package biblatex Info: Trying to load bibliography style 'numeric'...
Package biblatex Info: ... file 'numeric.bbx' found.

(C:\Users\14804\AppData\Local\Programs\MiKTeX\tex/latex/biblatex/bbx\numeric.bb
x
File: numeric.bbx 2023/03/05 v3.19 biblatex bibliography style (PK/MW)
Package biblatex Info: Trying to load bibliography style 'standard'...
Package biblatex Info: ... file 'standard.bbx' found.

(C:\Users\14804\AppData\Local\Programs\MiKTeX\tex/latex/biblatex/bbx\standard.b
bx
File: standard.bbx 2023/03/05 v3.19 biblatex bibliography style (PK/MW)
\c@bbx:relatedcount=\count425
\c@bbx:relatedtotal=\count426
))))
Package biblatex Info: Trying to load citation style 'numeric-comp'...
Package biblatex Info: ... file 'numeric-comp.cbx' found.

(C:\Users\14804\AppData\Local\Programs\MiKTeX\tex/latex/biblatex/cbx\numeric-co
mp.cbx
File: numeric-comp.cbx 2023/03/05 v3.19 biblatex citation style (PK/MW)
\c@cbx@tempcnta=\count427
\c@cbx@tempcntb=\count428
\c@cbx@tempcntc=\count429
\c@cbx@tempcntd=\count430
Package biblatex Info: Redefining '\cite'.
Package biblatex Info: Redefining '\parencite'.
Package biblatex Info: Redefining '\footcite'.
Package biblatex Info: Redefining '\footcitetext'.
Package biblatex Info: Redefining '\smartcite'.
Package biblatex Info: Redefining '\supercite'.
Package biblatex Info: Redefining '\textcite'.
Package biblatex Info: Redefining '\textcites'.
Package biblatex Info: Redefining '\cites'.
Package biblatex Info: Redefining '\parencites'.
Package biblatex Info: Redefining '\smartcites'.
)
Package biblatex Info: Trying to load configuration file...
Package biblatex Info: ... file 'biblatex.cfg' found.

(C:\Users\14804\AppData\Local\Programs\MiKTeX\tex/latex/biblatex\biblatex.cfg
File: biblatex.cfg 
)
Package biblatex Info: Input encoding 'utf8' detected.
Package biblatex Info: Document encoding is UTF8 ....

(C:\Users\14804\AppData\Local\Programs\MiKTeX\tex/latex/l3kernel\expl3.sty
Package: expl3 2023-03-30 L3 programming layer (loader) 

(C:\Users\14804\AppData\Local\Programs\MiKTeX\tex/latex/l3backend\l3backend-pdf
tex.def
File: l3backend-pdftex.def 2023-03-30 L3 backend support: PDF output (pdfTeX)
\l__color_backend_stack_int=\count431
\l__pdf_internal_box=\box58
))
Package biblatex Info: ... and expl3
(biblatex)             2023-03-30 L3 programming layer (loader) 
(biblatex)             is new enough (at least 2020/04/06),
(biblatex)             setting 'casechanger=expl3'.

(C:\Users\14804\AppData\Local\Programs\MiKTeX\tex/latex/biblatex\blx-case-expl3
.sty
(C:\Users\14804\AppData\Local\Programs\MiKTeX\tex/latex/l3packages/xparse\xpars
e.sty
Package: xparse 2023-02-02 L3 Experimental document command parser
)
Package: blx-case-expl3 2023/03/05 v3.19 expl3 case changing code for biblatex
))
\@quotelevel=\count432
\@quotereset=\count433
 (main.aux)
\openout1 = `main.aux'.

LaTeX Font Info:    Checking defaults for OML/cmm/m/it on input line 62.
LaTeX Font Info:    ... okay on input line 62.
LaTeX Font Info:    Checking defaults for OMS/cmsy/m/n on input line 62.
LaTeX Font Info:    ... okay on input line 62.
LaTeX Font Info:    Checking defaults for OT1/cmr/m/n on input line 62.
LaTeX Font Info:    ... okay on input line 62.
LaTeX Font Info:    Checking defaults for T1/cmr/m/n on input line 62.
LaTeX Font Info:    ... okay on input line 62.
LaTeX Font Info:    Checking defaults for TS1/cmr/m/n on input line 62.
LaTeX Font Info:    ... okay on input line 62.
LaTeX Font Info:    Checking defaults for OMX/cmex/m/n on input line 62.
LaTeX Font Info:    ... okay on input line 62.
LaTeX Font Info:    Checking defaults for U/cmr/m/n on input line 62.
LaTeX Font Info:    ... okay on input line 62.

*geometry* driver: auto-detecting
*geometry* detected driver: pdftex
*geometry* verbose mode - [ preamble ] result:
* driver: pdftex
* paper: <default>
* layout: <same size as paper>
* layoutoffset:(h,v)=(0.0pt,0.0pt)
* modes: 
* h-part:(L,W,R)=(72.26999pt, 469.75502pt, 72.26999pt)
* v-part:(T,H,B)=(72.26999pt, 650.43001pt, 72.26999pt)
* \paperwidth=614.295pt
* \paperheight=794.96999pt
* \textwidth=469.75502pt
* \textheight=650.43001pt
* \oddsidemargin=0.0pt
* \evensidemargin=0.0pt
* \topmargin=-37.0pt
* \headheight=12.0pt
* \headsep=25.0pt
* \topskip=10.0pt
* \footskip=30.0pt
* \marginparwidth=65.0pt
* \marginparsep=11.0pt
* \columnsep=10.0pt
* \skip\footins=9.0pt plus 4.0pt minus 2.0pt
* \hoffset=0.0pt
* \voffset=0.0pt
* \mag=1000
* \@twocolumnfalse
* \@twosidefalse
* \@mparswitchfalse
* \@reversemarginfalse
* (1in=72.27pt=25.4mm, 1cm=28.453pt)


(C:\Users\14804\AppData\Local\Programs\MiKTeX\tex/context/base/mkii\supp-pdf.mk
ii
[Loading MPS to PDF converter (version 2006.09.02).]
\scratchcounter=\count434
\scratchdimen=\dimen199
\scratchbox=\box59
\nofMPsegments=\count435
\nofMParguments=\count436
\everyMPshowfont=\toks31
\MPscratchCnt=\count437
\MPscratchDim=\dimen256
\MPnumerator=\count438
\makeMPintoPDFobject=\count439
\everyMPtoPDFconversion=\toks32
)
(C:\Users\14804\AppData\Local\Programs\MiKTeX\tex/latex/epstopdf-pkg\epstopdf-b
ase.sty
Package: epstopdf-base 2020-01-24 v2.11 Base part for package epstopdf
Package epstopdf-base Info: Redefining graphics rule for `.eps' on input line 4
85.

(C:\Users\14804\AppData\Local\Programs\MiKTeX\tex/latex/00miktex\epstopdf-sys.c
fg
File: epstopdf-sys.cfg 2021/03/18 v2.0 Configuration of epstopdf for MiKTeX
))
Package caption Info: Begin \AtBeginDocument code.
Package caption Info: float package is loaded.
Package caption Info: End \AtBeginDocument code.
Package biblatex Info: Trying to load language 'english'...
Package biblatex Info: ... file 'english.lbx' found.

(C:\Users\14804\AppData\Local\Programs\MiKTeX\tex/latex/biblatex/lbx\english.lb
x
File: english.lbx 2023/03/05 v3.19 biblatex localization (PK/MW)
)
Package biblatex Info: Input encoding 'utf8' detected.
Package biblatex Info: Automatic encoding selection.
(biblatex)             Assuming data encoding 'utf8'.
\openout3 = `main.bcf'.

Package biblatex Info: Trying to load bibliographic data...
Package biblatex Info: ... file 'main.bbl' found.
 (main.bbl)
Package biblatex Info: Reference section=0 on input line 62.
Package biblatex Info: Reference segment=0 on input line 62.
LaTeX Font Info:    Trying to load font information for U+msa on input line 64.


(C:\Users\14804\AppData\Local\Programs\MiKTeX\tex/latex/amsfonts\umsa.fd
File: umsa.fd 2013/01/14 v3.01 AMS symbols A
)
LaTeX Font Info:    Trying to load font information for U+msb on input line 64.


(C:\Users\14804\AppData\Local\Programs\MiKTeX\tex/latex/amsfonts\umsb.fd
File: umsb.fd 2013/01/14 v3.01 AMS symbols B
)
LaTeX Font Info:    Trying to load font information for U+euf on input line 90.


(C:\Users\14804\AppData\Local\Programs\MiKTeX\tex/latex/amsfonts\ueuf.fd
File: ueuf.fd 2013/01/14 v3.01 Euler Fraktur
)
[1

{C:/Users/14804/AppData/Local/MiKTeX/fonts/map/pdftex/pdftex.map}] [2]
[3] [4] [5] [6] (main.aux)
Package logreq Info: Writing requests to 'main.run.xml'.
\openout1 = `main.run.xml'.

 ) 
Here is how much of TeX's memory you used:
 14615 strings out of 476331
 271983 string characters out of 5787765
 1870660 words of memory out of 5000000
 34858 multiletter control sequences out of 15000+600000
 526115 words of font info for 83 fonts, out of 8000000 for 9000
 1141 hyphenation exceptions out of 8191
 67i,20n,77p,1131b,1142s stack positions out of 10000i,1000n,20000p,200000b,200000s
<C:/Users/14804/AppData/Local/Programs/MiKTeX/fonts/type1/public/amsfonts/cm/
cmbx10.pfb><C:/Users/14804/AppData/Local/Programs/MiKTeX/fonts/type1/public/ams
fonts/cm/cmbx12.pfb><C:/Users/14804/AppData/Local/Programs/MiKTeX/fonts/type1/p
ublic/amsfonts/cm/cmex10.pfb><C:/Users/14804/AppData/Local/Programs/MiKTeX/font
s/type1/public/amsfonts/cm/cmmi10.pfb><C:/Users/14804/AppData/Local/Programs/Mi
KTeX/fonts/type1/public/amsfonts/cm/cmmi7.pfb><C:/Users/14804/AppData/Local/Pro
grams/MiKTeX/fonts/type1/public/amsfonts/cm/cmmib10.pfb><C:/Users/14804/AppData
/Local/Programs/MiKTeX/fonts/type1/public/amsfonts/cm/cmr10.pfb><C:/Users/14804
/AppData/Local/Programs/MiKTeX/fonts/type1/public/amsfonts/cm/cmr12.pfb><C:/Use
rs/14804/AppData/Local/Programs/MiKTeX/fonts/type1/public/amsfonts/cm/cmr17.pfb
><C:/Users/14804/AppData/Local/Programs/MiKTeX/fonts/type1/public/amsfonts/cm/c
mr7.pfb><C:/Users/14804/AppData/Local/Programs/MiKTeX/fonts/type1/public/amsfon
ts/cm/cmr8.pfb><C:/Users/14804/AppData/Local/Programs/MiKTeX/fonts/type1/public
/amsfonts/cm/cmsy10.pfb><C:/Users/14804/AppData/Local/Programs/MiKTeX/fonts/typ
e1/public/amsfonts/cm/cmsy7.pfb><C:/Users/14804/AppData/Local/Programs/MiKTeX/f
onts/type1/public/amsfonts/cm/cmti10.pfb><C:/Users/14804/AppData/Local/Programs
/MiKTeX/fonts/type1/public/amsfonts/euler/eufm10.pfb>
Output written on main.pdf (6 pages, 207971 bytes).
PDF statistics:
 96 PDF objects out of 1000 (max. 8388607)
 0 named destinations out of 1000 (max. 500000)
 1 words of extra memory for PDF output out of 10000 (max. 10000000)
