# Supplementary material for: Nonlinear kernel-based fMRI activation detection
Source: Front Neuroimaging. 2025 Sep 10;4:1649749. doi: 10.3389/fnimg.2025.1649749 (PMC12457110; doi:10.3389/fnimg.2025.1649749)
Supplement: Supplementary file 2 [file Presentation_2.zip › Supplementary_latex/main.synctex]

SyncTeX Version:1
Input:1:D:\Summary\01-1-Nonlinear_kernel\Frontiers\2025-08-25-response\Materials\Supplementary_latex\main.tex
Input:2:C:\Users\14804\AppData\Local\Programs\MiKTeX\tex\latex\base\article.cls
Input:3:C:\Users\14804\AppData\Local\Programs\MiKTeX\tex\latex\base\size10.clo
Input:4:C:\Users\14804\AppData\Local\Programs\MiKTeX\tex\latex\base\inputenc.sty
Input:5:C:\Users\14804\AppData\Local\Programs\MiKTeX\tex\latex\preprint\authblk.sty
Input:6:C:\Users\14804\AppData\Local\Programs\MiKTeX\tex\latex\setspace\setspace.sty
Input:7:C:\Users\14804\AppData\Local\Programs\MiKTeX\tex\latex\geometry\geometry.sty
Input:8:C:\Users\14804\AppData\Local\Programs\MiKTeX\tex\latex\graphics\keyval.sty
Input:9:C:\Users\14804\AppData\Local\Programs\MiKTeX\tex\generic\iftex\ifvtex.sty
Input:10:C:\Users\14804\AppData\Local\Programs\MiKTeX\tex\generic\iftex\iftex.sty
Input:11:C:\Users\14804\AppData\Local\Programs\MiKTeX\tex\latex\geometry\geometry.cfg
Input:12:C:\Users\14804\AppData\Local\Programs\MiKTeX\tex\latex\graphics\graphicx.sty
Input:13:C:\Users\14804\AppData\Local\Programs\MiKTeX\tex\latex\graphics\graphics.sty
Input:14:C:\Users\14804\AppData\Local\Programs\MiKTeX\tex\latex\graphics\trig.sty
Input:15:C:\Users\14804\AppData\Local\Programs\MiKTeX\tex\latex\graphics-cfg\graphics.cfg
Input:16:C:\Users\14804\AppData\Local\Programs\MiKTeX\tex\latex\graphics-def\pdftex.def
Input:17:C:\Users\14804\AppData\Local\Programs\MiKTeX\tex\latex\caption\subcaption.sty
Input:18:C:\Users\14804\AppData\Local\Programs\MiKTeX\tex\latex\caption\caption.sty
Input:19:C:\Users\14804\AppData\Local\Programs\MiKTeX\tex\latex\caption\caption3.sty
Input:20:C:\Users\14804\AppData\Local\Programs\MiKTeX\tex\latex\amsfonts\amssymb.sty
Input:21:C:\Users\14804\AppData\Local\Programs\MiKTeX\tex\latex\amsfonts\amsfonts.sty
Input:22:C:\Users\14804\AppData\Local\Programs\MiKTeX\tex\latex\amsmath\amsmath.sty
Input:23:C:\Users\14804\AppData\Local\Programs\MiKTeX\tex\latex\amsmath\amstext.sty
Input:24:C:\Users\14804\AppData\Local\Programs\MiKTeX\tex\latex\amsmath\amsgen.sty
Input:25:C:\Users\14804\AppData\Local\Programs\MiKTeX\tex\latex\amsmath\amsbsy.sty
Input:26:C:\Users\14804\AppData\Local\Programs\MiKTeX\tex\latex\amsmath\amsopn.sty
Input:27:C:\Users\14804\AppData\Local\Programs\MiKTeX\tex\latex\tools\bm.sty
Input:28:C:\Users\14804\AppData\Local\Programs\MiKTeX\tex\latex\multirow\multirow.sty
Input:29:C:\Users\14804\AppData\Local\Programs\MiKTeX\tex\latex\tools\array.sty
Input:30:C:\Users\14804\AppData\Local\Programs\MiKTeX\tex\latex\booktabs\booktabs.sty
Input:31:C:\Users\14804\AppData\Local\Programs\MiKTeX\tex\latex\tools\tabularx.sty
Input:32:C:\Users\14804\AppData\Local\Programs\MiKTeX\tex\latex\graphics\color.sty
Input:33:C:\Users\14804\AppData\Local\Programs\MiKTeX\tex\latex\graphics-cfg\color.cfg
Input:34:C:\Users\14804\AppData\Local\Programs\MiKTeX\tex\latex\graphics\mathcolor.ltx
Input:35:C:\Users\14804\AppData\Local\Programs\MiKTeX\tex\latex\mathtools\mathtools.sty
Input:36:C:\Users\14804\AppData\Local\Programs\MiKTeX\tex\latex\tools\calc.sty
Input:37:C:\Users\14804\AppData\Local\Programs\MiKTeX\tex\latex\mathtools\mhsetup.sty
Input:38:C:\Users\14804\AppData\Local\Programs\MiKTeX\tex\latex\algorithms\algorithm.sty
Input:39:C:\Users\14804\AppData\Local\Programs\MiKTeX\tex\latex\float\float.sty
Input:40:C:\Users\14804\AppData\Local\Programs\MiKTeX\tex\latex\base\ifthen.sty
Input:41:C:\Users\14804\AppData\Local\Programs\MiKTeX\tex\latex\algorithmicx\algpseudocode.sty
Input:42:C:\Users\14804\AppData\Local\Programs\MiKTeX\tex\latex\algorithmicx\algorithmicx.sty
Input:43:C:\Users\14804\AppData\Local\Programs\MiKTeX\tex\latex\biblatex\biblatex.sty
Input:44:C:\Users\14804\AppData\Local\Programs\MiKTeX\tex\generic\pdftexcmds\pdftexcmds.sty
Input:45:C:\Users\14804\AppData\Local\Programs\MiKTeX\tex\generic\infwarerr\infwarerr.sty
Input:46:C:\Users\14804\AppData\Local\Programs\MiKTeX\tex\generic\ltxcmds\ltxcmds.sty
Input:47:C:\Users\14804\AppData\Local\Programs\MiKTeX\tex\latex\etoolbox\etoolbox.sty
Input:48:C:\Users\14804\AppData\Local\Programs\MiKTeX\tex\latex\kvoptions\kvoptions.sty
Input:49:C:\Users\14804\AppData\Local\Programs\MiKTeX\tex\latex\kvsetkeys\kvsetkeys.sty
Input:50:C:\Users\14804\AppData\Local\Programs\MiKTeX\tex\latex\logreq\logreq.sty
Input:51:C:\Users\14804\AppData\Local\Programs\MiKTeX\tex\latex\logreq\logreq.def
Input:52:C:\Users\14804\AppData\Local\Programs\MiKTeX\tex\latex\url\url.sty
Input:53:C:\Users\14804\AppData\Local\Programs\MiKTeX\tex\latex\biblatex\blx-dm.def
Input:54:C:\Users\14804\AppData\Local\Programs\MiKTeX\tex\latex\biblatex\blx-compat.def
Input:55:C:\Users\14804\AppData\Local\Programs\MiKTeX\tex\latex\biblatex\biblatex.def
Input:56:C:\Users\14804\AppData\Local\Programs\MiKTeX\tex\latex\biblatex-ieee\ieee.bbx
Input:57:C:\Users\14804\AppData\Local\Programs\MiKTeX\tex\latex\biblatex\bbx\numeric-comp.bbx
Input:58:C:\Users\14804\AppData\Local\Programs\MiKTeX\tex\latex\biblatex\bbx\numeric.bbx
Input:59:C:\Users\14804\AppData\Local\Programs\MiKTeX\tex\latex\biblatex\bbx\standard.bbx
Input:60:C:\Users\14804\AppData\Local\Programs\MiKTeX\tex\latex\biblatex\cbx\numeric-comp.cbx
Input:61:C:\Users\14804\AppData\Local\Programs\MiKTeX\tex\latex\biblatex\biblatex.cfg
Input:62:C:\Users\14804\AppData\Local\Programs\MiKTeX\tex\latex\l3kernel\expl3.sty
Input:63:C:\Users\14804\AppData\Local\Programs\MiKTeX\tex\latex\l3backend\l3backend-pdftex.def
Input:64:C:\Users\14804\AppData\Local\Programs\MiKTeX\tex\latex\biblatex\blx-case-expl3.sty
Input:65:C:\Users\14804\AppData\Local\Programs\MiKTeX\tex\latex\l3packages\xparse\xparse.sty
Input:66:D:\Summary\01-1-Nonlinear_kernel\Frontiers\2025-08-25-response\Materials\Supplementary_latex\main.aux
Input:67:C:\Users\14804\AppData\Local\Programs\MiKTeX\tex\context\base\mkii\supp-pdf.mkii
Input:68:C:\Users\14804\AppData\Local\Programs\MiKTeX\tex\latex\epstopdf-pkg\epstopdf-base.sty
Input:69:C:\Users\14804\AppData\Local\Programs\MiKTeX\tex\latex\00miktex\epstopdf-sys.cfg
Input:70:C:\Users\14804\AppData\Local\Programs\MiKTeX\tex\latex\biblatex\lbx\english.lbx
Input:71:D:\Summary\01-1-Nonlinear_kernel\Frontiers\2025-08-25-response\Materials\Supplementary_latex\main.bbl
Input:72:C:\Users\14804\AppData\Local\Programs\MiKTeX\tex\latex\amsfonts\umsa.fd
Input:73:C:\Users\14804\AppData\Local\Programs\MiKTeX\tex\latex\amsfonts\umsb.fd
Input:74:C:\Users\14804\AppData\Local\Programs\MiKTeX\tex\latex\amsfonts\ueuf.fd
Output:pdf
Magnification:1000
Unit:1
X Offset:0
Y Offset:0
Content:
!6505
{1
[1,107:4736286,49328947:30785865,44592661,0
(1,107:4736286,4736286:0,0,0
[1,107:0,4736286:0,0,0
(1,107:0,0:0,0,0
g1,107:0,0
)
]
)
[1,107:4736286,49328947:30785865,47017493,0
[1,107:4736286,3097886:30785865,786432,0
(1,107:4736286,3097886:30785865,0,0
h1,107:4736286,3097886:30785865,0,0
)
]
[1,107:4736286,47362867:30785865,42626581,0
h1,64:4736286,5391646:0,0,0
(1,64:4736286,8504608:30785865,786432,220273
k1,64:6916799,8504608:2180513
(1,64:6916799,8504608:0,0,0
g1,64:6916799,8504608
g1,64:6916799,8504608
g1,64:6589119,8504608
(1,64:6589119,8504608:0,0,0
)
g1,64:6916799,8504608
)
x1,64:11886929,8504608
x1,64:13727740,8504608
g1,64:14069616,8504608
x1,64:17810405,8504608
g1,64:18152281,8504608
x1,64:19384980,8504608
g1,64:19726856,8504608
x1,64:24653838,8504608
g1,64:24995714,8504608
x1,64:25544663,8504608
x1,64:28039646,8504608
x1,64:30583237,8504608
g1,64:30925113,8504608
x1,64:33341639,8504608
k1,64:35522151,8504608:2180512
)
(1,64:4736286,10306848:30785865,786432,0
k1,64:15400620,10306848:10664334
x1,64:17612890,10306848
x1,64:19854742,10306848
g1,64:20196618,10306848
x1,64:24338450,10306848
x1,64:24857817,10306848
g1,64:24857817,10306848
k1,64:35522151,10306848:10664334
)
(1,64:4736286,12436769:30785865,678606,152916
k1,64:7748889,12436769:3012603
(1,64:7748889,12436769:0,0,0
g1,64:7748889,12436769
g1,64:7748889,12436769
g1,64:7421209,12436769
(1,64:7421209,12436769:0,0,0
)
g1,64:7748889,12436769
)
x1,64:10144569,12436769
g1,64:10401249,12436769
x1,64:11791326,12436769
$1,64:11791326,12436769
(1,64:11791326,12151379:311300,337875,0
x1,64:12069858,12151379
)
$1,64:12102626,12436769
x1,64:12316526,12436769
g1,64:12573206,12436769
x1,64:15572084,12436769
g1,64:15828764,12436769
x1,64:16406021,12436769
x1,64:17539691,12436769
$1,64:17539691,12436769
(1,64:17539691,12151379:311300,337875,0
x1,64:17818223,12151379
)
$1,64:17850991,12436769
x1,64:18064891,12436769
g1,64:18321571,12436769
x1,64:19882768,12436769
x1,64:20417518,12436769
x1,64:20952268,12436769
g1,64:21208948,12436769
x1,64:22107328,12436769
x1,64:23711578,12436769
$1,64:23711578,12436769
(1,64:23711578,12151379:311300,337875,0
x1,64:23990110,12151379
)
$1,64:24022878,12436769
x1,64:24236778,12436769
g1,64:24493458,12436769
x1,64:25734078,12436769
g1,64:25990758,12436769
x1,64:28760627,12436769
g1,64:29017307,12436769
x1,64:31331705,12436769
$1,64:31331705,12436769
(1,64:31331705,12151379:1177844,393216,101945
x1,64:32476781,12151379
)
$1,64:32509549,12436769
g1,64:32509549,12436769
k1,64:35522151,12436769:3012602
)
(1,64:4736286,14239010:30785865,623265,152916
k1,64:6011131,14239010:1274845
h1,64:6011131,14239010:0,0,0
$1,64:6011131,14239010
(1,64:6011131,13953620:311300,337875,0
x1,64:6289663,13953620
)
$1,64:6322431,14239010
x1,64:7841121,14239010
x1,64:9616491,14239010
g1,64:9873171,14239010
x1,64:11841051,14239010
g1,64:12097731,14239010
x1,64:13391690,14239010
g1,64:13648370,14239010
x1,64:15049279,14239010
x1,64:15412909,14239010
g1,64:15669589,14239010
x1,64:16995769,14239010
x1,64:17915539,14239010
g1,64:18172219,14239010
x1,64:19091989,14239010
g1,64:19348669,14239010
x1,64:21220158,14239010
g1,64:21476838,14239010
x1,64:23936415,14239010
g1,64:24193095,14239010
x1,64:25362992,14239010
g1,64:25619672,14239010
x1,64:26196929,14239010
x1,64:27762677,14239010
g1,64:28019357,14239010
x1,64:29387771,14239010
g1,64:29644451,14239010
x1,64:31932908,14239010
g1,64:32189588,14239010
x1,64:34247306,14239010
g1,64:34247306,14239010
k1,64:35522151,14239010:1274845
)
(1,64:4736286,15385890:30785865,623265,152916
k1,64:4736286,15385890:0
h1,64:4736286,15385890:0,0,0
$1,64:4736286,15385890
(1,64:4736286,15100500:311300,337875,0
x1,64:5014818,15100500
)
$1,64:5047586,15385890
x1,64:8801395,15385890
x1,64:9079465,15385890
k1,64:9321737,15385890:242272
x1,64:9942047,15385890
k1,64:10184319,15385890:242272
x1,64:11760626,15385890
x1,64:13942406,15385890
k1,64:14184677,15385890:242271
x1,64:15425297,15385890
k1,64:15667569,15385890:242272
x1,64:20227644,15385890
k1,64:20472798,15385890:245154
x1,64:22098165,15385890
x1,64:23535573,15385890
x1,64:23920593,15385890
k1,64:24162864,15385890:242271
x1,64:24783174,15385890
k1,64:25025446,15385890:242272
x1,64:28276726,15385890
k1,64:28521880,15385890:245154
x1,64:31377309,15385890
k1,64:31622462,15385890:245153
x1,64:32991422,15385890
k1,64:33233694,15385890:242272
x1,64:35522151,15385890
k1,64:35522151,15385890:0
)
(1,64:4736286,16532770:30785865,537395,0
k1,64:19100360,16532770:14364074
x1,64:21158078,16532770
g1,64:21158078,16532770
k1,64:35522152,16532770:14364074
)
(1,64:4736286,17679650:30785865,678606,152916
k1,64:12071101,17679650:7334815
h1,64:12071101,17679650:0,0,0
$1,64:12071101,17679650
(1,64:12071101,17394260:311300,393216,0
x1,64:12349633,17394260
)
$1,64:12382401,17679650
x1,64:14996259,17679650
x1,64:17284989,17679650
g1,64:17541669,17679650
x1,64:19980129,17679650
g1,64:20322369,17679650
x1,64:22514708,17679650
g1,64:22856948,17679650
x1,64:28187336,17679650
g1,64:28187336,17679650
k1,64:35522151,17679650:7334815
)
(1,67:4736286,21452519:30785865,655359,183500
(1,67:4736286,21452519:1592523,608173,0
g1,67:4736286,21452519
x1,67:5267127,21452519
g1,67:6328809,21452519
)
x1,67:8310179,21452519
x1,67:10858979,21452519
k1,67:35522151,21452519:24663172
g1,67:35522151,21452519
)
(1,69:4736286,23248386:30785865,546132,0
(1,69:4736286,23248386:2015232,506811,0
g1,69:4736286,23248386
x1,69:5866782,23248386
g1,69:6751518,23248386
)
x1,69:10326870,23248386
g1,69:10621782,23248386
x1,69:12817148,23248386
k1,69:35522152,23248386:22705004
g1,69:35522152,23248386
)
(1,71:4736286,24654678:30785865,455111,0
(1,71:4736286,24654678:2302850,422343,0
g1,71:4736286,24654678
x1,71:6285476,24654678
g1,71:7039136,24654678
)
x1,71:8107731,24654678
x1,71:8463626,24654678
g1,71:8714846,24654678
x1,71:12612941,24654678
g1,71:12864161,24654678
x1,71:13757084,24654678
k1,71:35522152,24654678:21765068
g1,71:35522152,24654678
)
(1,74:4736286,26060970:30785865,455111,187504
x1,74:6192646,26060970
x1,73:7088306,26060970
k1,73:7294453,26060970:206147
$1,73:7294453,26060970
x1,73:7809729,26060970
(1,73:7809729,26159273:649993,308566,0
x1,73:8426954,26159273
)
$1,73:8459722,26060970
k1,73:8665868,26060970:206146
x1,73:9106416,26060970
k1,73:9312563,26060970:206147
x1,73:9603834,26060970
x1,73:11191264,26060970
k1,73:11397410,26060970:206146
x1,73:11983594,26060970
k1,73:12189741,26060970:206147
x1,73:12517422,26060970
k1,73:12723568,26060970:206146
x1,73:15320437,26060970
k1,73:15526584,26060970:206147
x1,73:17874964,26060970
k1,73:18081110,26060970:206146
x1,73:19355424,26060970
k1,73:19561571,26060970:206147
x1,73:21755212,26060970
k1,73:21961346,26060970:206134
x1,73:23472318,26060970
k1,73:23678465,26060970:206147
x1,73:24261009,26060970
k1,73:24467155,26060970:206146
x1,73:25541221,26060970
k1,73:25747368,26060970:206147
x1,73:26275299,26060970
k1,73:26481445,26060970:206146
x1,73:27391669,26060970
k1,73:27597816,26060970:206147
x1,73:30194685,26060970
k1,73:30400831,26060970:206146
x1,73:31749783,26060970
k1,73:31955930,26060970:206147
$1,73:31955930,26060970
x1,73:32377363,26060970
(1,73:32377363,26159273:908406,308566,89201
x1,73:33253001,26159273
)
$1,73:33285769,26060970
k1,73:33491915,26060970:206146
x1,73:34769869,26060970
k1,73:34976016,26060970:206147
x1,73:35522151,26060970
k1,73:35522151,26060970:0
)
(1,74:4736286,27044010:30785865,491520,163840
x1,74:6442956,27044010
g1,73:6661409,27044010
x1,73:7334975,27044010
x1,73:7571632,27044010
g1,73:7790085,27044010
x1,73:8445446,27044010
x1,73:9464897,27044010
g1,73:9683350,27044010
x1,73:10375121,27044010
k1,74:35522151,27044010:25147030
g1,74:35522151,27044010
)
(1,81:4736286,31130091:30785865,2840897,2513216
h1,81:4736286,31130091:0,0,0
[1,81:4736286,31130091:30785865,2840897,2513216
(1,81:4736286,31031787:30785865,2939201,2611520
k1,80:4736286,31031787:0
(1,81:4736286,31031787:21323007,2939201,2611520
(1,80:4736286,31031787:0,688125,294915
[1,80:4736286,31031787:0,688125,294915
(1,62:4736286,31031787:0,688125,294915
r1,107:4736286,31031787:0,983040,294915
)
]
)
k1,81:4736286,31031787:9462857
(1,81:14199143,31031787:11860150,2939201,2611520
$1,81:14199143,31031787
(1,81:14199143,31031787:11860150,2939201,2611520
[1,80:14199143,31031787:11860150,2939201,2611520
[1,80:14199143,33193762:11860150,5101176,449545
(1,80:14199143,29042865:11860150,950279,622600
g1,80:14199143,29042865
(1,80:14199143,29042865:1640955,950279,622600
g1,80:14199143,29042865
(1,80:14199143,29042865:0,688125,294915
[1,80:14199143,29042865:0,688125,294915
(1,62:14199143,29042865:0,688125,294915
r1,107:14199143,29042865:0,983040,294915
)
]
)
$1,80:14199143,29042865
(1,80:14199143,29042865:1640955,491520,163840
x1,80:14714419,29042865
(1,80:14714419,29141168:218188,303558,0
x1,80:14899839,29141168
)
x1,80:15840098,29042865
)
$1,80:15840098,29042865
)
g1,80:15840098,29042865
(1,80:15840098,29042865:10219195,950279,622600
$1,80:15840098,29042865
(1,80:15840098,29042865:8793254,950279,622600
h1,80:15840098,29042865:0,0,0
g1,80:16022138,29042865
x1,80:16531864,29042865
g1,80:16713904,29042865
x1,80:17296448,29042865
g1,80:17442080,29042865
x1,80:17951806,29042865
g1,80:18097438,29042865
x1,80:18612714,29042865
(1,80:18612714,29141168:649993,308566,0
x1,80:19229939,29141168
)
x1,80:20425061,29042865
g1,80:20534285,29042865
(1,80:20534285,29042865:3807798,950279,622600
(1,80:20534285,28118799:345886,26213,1546666
x1,80:20880171,28118799
)
(1,80:20880171,29042865:1830069,584074,229380
(1,80:20880171,28512019:300375,26213,760226
x1,80:21180546,28512019
)
[1,80:21180546,29042865:831554,584074,162016
(1,80:21226056,29033762:0,455111,0
x1,80:21553737,29033762
)
(1,80:21180546,29042865:831554,584074,162016
x1,80:21599246,29042865
[1,80:21599246,29204881:412854,746090,0
(1,80:21599246,28772272:412854,313481,0
x1,80:21908790,28772272
)
(1,80:21599246,29204881:218188,303558,0
x1,80:21784666,29204881
)
]
)
]
[1,80:22012100,29042865:397765,464214,0
(1,80:22047142,29033762:0,455111,0
x1,80:22374823,29033762
)
(1,80:22012100,29042865:397765,291271,0
x1,80:22409865,29042865
)
]
(1,80:22409865,28512019:300375,26213,760226
x1,80:22710240,28512019
)
)
g1,80:22855872,29042865
x1,80:23365598,29042865
g1,80:23511230,29042865
(1,80:23511230,29042865:484967,865699,449545
(1,80:23511230,29042865:484967,865699,449545
h1,80:23511230,29042865:78643,0,0
[1,80:23589873,29042865:327681,865699,449545
(1,80:23589873,28599509:327681,422343,0
x1,80:23917554,28599509
)
(1,80:23589873,29492409:327681,422343,0
x1,80:23917554,29492409
)
]
h1,80:23917554,29042865:78643,0,0
)
)
(1,80:23996197,28118799:345886,26213,1546666
x1,80:24342083,28118799
)
)
g1,80:24451307,29042865
x1,80:24633352,29042865
)
$1,80:24633352,29042865
k1,80:26059293,29042865:1425941
)
g1,80:26059293,29042865
)
(1,80:14199143,31074498:11860150,1146889,819210
g1,80:14199143,31074498
(1,80:14199143,31074498:1640955,1146889,819210
k1,80:15127395,31074498:928252
(1,80:15127395,31074498:0,688125,294915
[1,80:15127395,31074498:0,688125,294915
(1,62:15127395,31074498:0,688125,294915
r1,107:15127395,31074498:0,983040,294915
)
]
)
$1,80:15127395,31074498
[1,80:15127395,31074498:712703,464214,98303
(1,80:15172905,31065395:0,455111,0
x1,80:15500586,31065395
)
(1,80:15127395,31074498:712703,291271,98303
x1,80:15546095,31074498
(1,80:15546095,31172801:294003,295640,0
x1,80:15807330,31172801
)
)
]
$1,80:15840098,31074498
)
g1,80:15840098,31074498
(1,80:15840098,31074498:10219195,1146889,819210
$1,80:15840098,31074498
(1,80:15840098,31074498:10219195,1146889,819210
h1,80:15840098,31074498:0,0,0
g1,80:16022138,31074498
x1,80:16531864,31074498
g1,80:16713904,31074498
(1,80:16713904,31074498:1365338,1146889,819210
(1,80:16713904,29953822:518828,26213,1939886
x1,80:17232732,29953822
)
g1,80:16905052,31074498
[1,80:16905052,31074498:983042,1146880,819200
(1,80:16905052,30615743:983042,688125,294915
g1,80:16905052,30615743
(1,80:16905052,30615743:983042,688125,294915
r1,107:16905052,30615743:0,983040,294915
g1,80:17232732,30615743
g1,80:17232732,30615743
g1,80:17232733,30615743
$1,80:17232733,30615743
x1,80:17560414,30615743
$1,80:17560414,30615743
g1,80:17560414,30615743
g1,80:17888094,30615743
)
g1,80:17888094,30615743
)
(1,80:16905052,31598783:983042,688125,294915
g1,80:16905052,31598783
(1,80:16905052,31598783:983042,688125,294915
r1,107:16905052,31598783:0,983040,294915
g1,80:17232732,31598783
g1,80:17232732,31598783
g1,80:17232733,31598783
$1,80:17232733,31598783
x1,80:17560414,31598783
$1,80:17560414,31598783
g1,80:17560414,31598783
g1,80:17888094,31598783
)
g1,80:17888094,31598783
)
]
g1,80:17560414,31074498
(1,80:17560414,29953822:518828,26213,1939886
x1,80:18079242,29953822
)
)
g1,80:18188466,31074498
x1,80:18370511,31074498
g1,80:18479735,31074498
(1,80:18479735,31074498:218453,0,0
(1,80:18479735,31074498:218453,0,0
g1,80:18698188,31074498
)
)
[1,80:18698188,31074498:712703,464214,98303
(1,80:18743698,31065395:0,455111,0
x1,80:19071379,31065395
)
(1,80:18698188,31074498:712703,291271,98303
x1,80:19116888,31074498
(1,80:19116888,31172801:294003,295640,0
x1,80:19378123,31172801
)
)
]
g1,80:19592931,31074498
x1,80:20102657,31074498
g1,80:20284697,31074498
(1,80:20284697,31074498:1384073,1146889,819210
(1,80:20284697,29953822:518828,26213,1939886
x1,80:20803525,29953822
)
g1,80:20475845,31074498
[1,80:20475845,31074498:1001777,1146880,819200
(1,80:20475845,30615743:1001777,688125,294915
g1,80:20475845,30615743
(1,80:20475845,30615743:1001777,688125,294915
r1,107:20475845,30615743:0,983040,294915
g1,80:20803525,30615743
g1,80:20803525,30615743
g1,80:20803526,30615743
$1,80:20803526,30615743
x1,80:21149942,30615743
$1,80:21149942,30615743
g1,80:21149942,30615743
g1,80:21477622,30615743
)
g1,80:21477622,30615743
)
(1,80:20475845,31598783:1001777,688125,294915
g1,80:20475845,31598783
(1,80:20475845,31598783:1001777,688125,294915
r1,107:20475845,31598783:0,983040,294915
g1,80:20803525,31598783
k1,80:20836104,31598783:32579
g1,80:20836105,31598783
$1,80:20836105,31598783
x1,80:21117363,31598783
$1,80:21117363,31598783
k1,80:21149942,31598783:32579
g1,80:21477622,31598783
)
g1,80:21477622,31598783
)
]
g1,80:21149942,31074498
(1,80:21149942,29953822:518828,26213,1939886
x1,80:21668770,29953822
)
)
g1,80:21777994,31074498
x1,80:21960039,31074498
g1,80:22069263,31074498
(1,80:22069263,31074498:218453,0,0
(1,80:22069263,31074498:218453,0,0
g1,80:22287716,31074498
)
)
[1,80:22287716,31074498:712703,464214,98303
(1,80:22333226,31065395:0,455111,0
x1,80:22660907,31065395
)
(1,80:22287716,31074498:712703,291271,98303
x1,80:22706416,31074498
(1,80:22706416,31172801:294003,295640,0
x1,80:22967651,31172801
)
)
]
g1,80:23182459,31074498
x1,80:23692185,31074498
g1,80:23874225,31074498
(1,80:23874225,31074498:1893799,1146889,819210
(1,80:23874225,29953822:518828,26213,1939886
x1,80:24393053,29953822
)
g1,80:24065373,31074498
[1,80:24065373,31074498:1511503,1146880,819200
(1,80:24065373,30615743:1511503,688125,294915
g1,80:24065373,30615743
(1,80:24065373,30615743:1511503,688125,294915
r1,107:24065373,30615743:0,983040,294915
g1,80:24393053,30615743
g1,80:24393053,30615743
g1,80:24393054,30615743
$1,80:24393054,30615743
x1,80:25249196,30615743
$1,80:25249196,30615743
g1,80:25249196,30615743
g1,80:25576876,30615743
)
g1,80:25576876,30615743
)
(1,80:24065373,31598783:1511503,688125,294915
g1,80:24065373,31598783
(1,80:24065373,31598783:1511503,688125,294915
r1,107:24065373,31598783:0,983040,294915
g1,80:24393053,31598783
k1,80:24680495,31598783:287442
g1,80:24680496,31598783
$1,80:24680496,31598783
x1,80:24961754,31598783
$1,80:24961754,31598783
k1,80:25249196,31598783:287442
g1,80:25576876,31598783
)
g1,80:25576876,31598783
)
]
g1,80:25249196,31074498
(1,80:25249196,29953822:518828,26213,1939886
x1,80:25768024,29953822
)
)
g1,80:25877248,31074498
x1,80:26059293,31074498
)
$1,80:26059293,31074498
g1,80:26059293,31074498
)
g1,80:26059293,31074498
)
(1,80:14199143,33193762:11860150,1037910,449545
g1,80:14199143,33193762
(1,80:14199143,33193762:1640955,1037910,449545
k1,80:15493682,33193762:1294539
(1,80:15493682,33193762:0,688125,294915
[1,80:15493682,33193762:0,688125,294915
(1,62:15493682,33193762:0,688125,294915
r1,107:15493682,33193762:0,983040,294915
)
]
)
$1,80:15493682,33193762
x1,80:15840098,33193762
$1,80:15840098,33193762
)
g1,80:15840098,33193762
(1,80:15840098,33193762:10219195,1037910,449545
$1,80:15840098,33193762
(1,80:15840098,33193762:4236706,1037910,449545
h1,80:15840098,33193762:0,0,0
g1,80:16022138,33193762
x1,80:16531864,33193762
g1,80:16713904,33193762
(1,80:16713904,33193762:484967,865699,449545
(1,80:16713904,33193762:484967,865699,449545
h1,80:16713904,33193762:78643,0,0
[1,80:16792547,33193762:327681,865699,449545
(1,80:16792547,32750406:327681,422343,0
x1,80:17120228,32750406
)
(1,80:16792547,33643306:327681,422343,0
x1,80:17120228,33643306
)
]
h1,80:17120228,33193762:78643,0,0
)
)
x1,80:17380916,33193762
g1,80:17490140,33193762
(1,80:17490140,33193762:218453,0,0
(1,80:17490140,33193762:218453,0,0
g1,80:17708593,33193762
)
)
x1,80:17989851,33193762
g1,80:18171891,33193762
x1,80:18681617,33193762
g1,80:18863657,33193762
(1,80:18863657,33193762:1031102,1037910,449545
(1,80:18863657,33193762:1031102,1037910,449545
h1,80:18863657,33193762:78643,0,0
[1,80:18942300,33193762:873816,1037910,449545
(1,80:18942300,32750406:873816,594554,87018
(1,80:18942300,32208278:546135,26213,629146
x1,80:19488435,32208278
)
[1,80:19488435,32750406:327681,594554,0
(1,80:19488435,32750406:327681,422343,0
x1,80:19816116,32750406
)
]
)
(1,80:18942300,33643306:873816,422343,0
k1,80:19215368,33643306:273068
x1,80:19543049,33643306
k1,80:19816116,33643306:273067
)
]
h1,80:19816116,33193762:78643,0,0
)
)
x1,80:20076804,33193762
)
$1,80:20076804,33193762
k1,80:26059293,33193762:5982489
)
g1,80:26059293,33193762
)
]
]
)
$1,81:26059293,31031787
)
g1,81:26059293,31031787
)
k1,81:35522151,31031787:9462858
(1,81:35522151,31031787:0,2939201,2611520
(1,81:35522151,31031787:0,688125,294915
k1,81:34684744,31031787:-837407
(1,81:34684744,31031787:837407,688125,294915
(1,80:34684744,31031787:0,688125,294915
[1,80:34684744,31031787:0,688125,294915
(1,62:34684744,31031787:0,688125,294915
r1,107:34684744,31031787:0,983040,294915
)
]
)
(1,81:34684744,31031787:837407,491520,163840
x1,81:35267288,31031787
x1,81:35522151,31031787
)
)
)
)
k1,81:35522151,31031787:0
)
]
)
(1,84:4736286,34983154:30785865,455111,0
h1,83:4736286,34983154:983040,0,0
x1,83:6775187,34983154
k1,84:35522151,34983154:28746964
g1,84:35522151,34983154
)
(1,86:12227649,35966194:23294502,491520,187504
(1,86:12227649,35966194:15803140,491520,187504
h1,86:12227649,35966194:0,0,0
x1,86:12649082,35966194
(1,85:12649082,36064497:649993,308566,0
x1,85:13266307,36064497
)
x1,85:14206566,35966194
g1,86:14388606,35966194
x1,86:14898332,35966194
g1,86:15080372,35966194
x1,86:15595648,35966194
(1,85:15595648,36064497:649993,308566,0
x1,85:16212873,36064497
)
x1,85:17335177,35966194
g1,86:17444401,35966194
(1,86:17444401,35966194:218453,0,0
(1,85:17444401,35966194:218453,0,0
g1,85:17662854,35966194
)
)
x1,86:18084287,35966194
(1,86:18084287,36064497:218188,303558,0
x1,86:18269707,36064497
)
x1,86:19209966,35966194
g1,86:19392006,35966194
x1,86:19901732,35966194
g1,86:20083772,35966194
x1,86:20599048,35966194
(1,86:20599048,36064497:218188,303558,0
x1,86:20784468,36064497
)
x1,86:22146160,35966194
(1,85:22146160,36064497:908406,308566,89201
x1,85:23021798,36064497
)
x1,85:23962057,35966194
(1,86:23962057,35966194:1221520,455111,0
(1,85:23962057,35966194:1221520,455111,0
g1,85:24180510,35966194
x1,85:24965124,35966194
g1,85:25183577,35966194
)
)
x1,86:25409357,35966194
g1,86:25591397,35966194
x1,86:26101123,35966194
g1,86:26283163,35966194
x1,86:26792889,35966194
g1,86:26902113,35966194
x1,86:27411839,35966194
g1,86:27521063,35966194
x1,86:28030789,35966194
)
(1,86:34684744,35966194:837407,491520,163840
(1,86:34684744,35966194:837407,491520,163840
x1,86:35267288,35966194
x1,86:35522151,35966194
)
)
)
(1,89:4736286,37440754:30785865,491520,187504
h1,88:4736286,37440754:983040,0,0
x1,88:6538528,37440754
x1,88:6993639,37440754
k1,88:7253226,37440754:259587
$1,88:7253226,37440754
x1,88:7674659,37440754
(1,88:7674659,37539057:649993,308566,0
x1,88:8291884,37539057
)
$1,88:8324652,37440754
k1,88:8584238,37440754:259586
x1,88:9640099,37440754
k1,88:9899686,37440754:259587
$1,88:9899686,37440754
x1,88:10321119,37440754
(1,88:10321119,37539057:218188,303558,0
x1,88:10506539,37539057
)
$1,88:10539307,37440754
k1,88:10798893,37440754:259586
x1,88:11781935,37440754
k1,88:12041522,37440754:259587
x1,88:12405612,37440754
x1,88:12715088,37440754
k1,88:12974675,37440754:259587
x1,88:15015397,37440754
k1,88:15274983,37440754:259586
x1,88:15861167,37440754
k1,88:16120754,37440754:259587
x1,88:17030978,37440754
k1,88:17290565,37440754:259587
x1,88:18264506,37440754
k1,88:18524092,37440754:259586
x1,88:19274116,37440754
k1,88:19533703,37440754:259587
x1,88:19897793,37440754
x1,88:20862632,37440754
k1,88:21122218,37440754:259586
$1,88:21122218,37440754
x1,88:21637494,37440754
(1,88:21637494,37539057:649993,308566,0
x1,88:22254719,37539057
)
$1,88:22287487,37440754
k1,88:22547074,37440754:259587
x1,88:23602935,37440754
k1,88:23862522,37440754:259587
$1,88:23862522,37440754
x1,88:24283955,37440754
(1,88:24283955,37539057:908406,308566,89201
x1,88:25159593,37539057
)
$1,88:25192361,37440754
k1,88:25451947,37440754:259586
x1,88:26726260,37440754
x1,88:27053941,37440754
k1,88:27313528,37440754:259587
x1,88:28098142,37440754
k1,88:28357728,37440754:259586
x1,88:29743089,37440754
k1,88:30002676,37440754:259587
$1,88:30002676,37440754
x1,88:30764531,37440754
$1,88:30764531,37440754
x1,88:30946576,37440754
k1,88:31216446,37440754:269870
x1,88:31689762,37440754
x1,88:31962828,37440754
k1,88:32222414,37440754:259586
x1,88:33205456,37440754
k1,88:33465043,37440754:259587
x1,88:35522151,37440754
k1,88:35522151,37440754:0
)
(1,89:4736286,38423794:30785865,455111,127431
x1,89:6192645,38423794
g1,88:6411098,38423794
x1,88:6993642,38423794
g1,88:7212095,38423794
x1,88:7539776,38423794
g1,88:7758229,38423794
x1,88:9214588,38423794
g1,88:9433041,38423794
x1,88:10563540,38423794
g1,88:10781993,38423794
x1,88:11368177,38423794
g1,88:11586630,38423794
x1,88:12536904,38423794
x1,88:13356105,38423794
g1,88:13574558,38423794
x1,88:14120693,38423794
g1,88:14339146,38423794
x1,88:16188722,38423794
g1,88:16407175,38423794
x1,88:17244582,38423794
k1,89:35522150,38423794:18277568
g1,89:35522150,38423794
)
(1,91:4736286,39406834:30785865,551306,127431
h1,90:4736286,39406834:983040,0,0
x1,90:6147132,39406834
x1,90:6676882,39406834
k1,90:6875041,39406834:198159
x1,90:9318083,39406834
x1,90:9645764,39406834
k1,90:9843923,39406834:198159
x1,90:10371854,39406834
k1,90:10570014,39406834:198160
x1,90:12998493,39406834
k1,90:13200711,39406834:202218
x1,90:13528392,39406834
k1,90:13726551,39406834:198159
x1,90:15639844,39406834
k1,90:15838003,39406834:198159
x1,90:17168752,39406834
k1,90:17366912,39406834:198160
x1,90:17894843,39406834
k1,90:18093002,39406834:198159
x1,90:19553000,39406834
k1,90:19751159,39406834:198159
x1,90:21358614,39406834
k1,90:21556773,39406834:198159
x1,90:22539815,39406834
k1,90:22737974,39406834:198159
x1,90:23102064,39406834
x1,90:23411540,39406834
k1,90:23609700,39406834:198160
x1,90:24155835,39406834
x1,90:24976857,39406834
x1,90:26669874,39406834
k1,90:26868033,39406834:198159
x1,90:28455464,39406834
x1,90:28582895,39406834
k1,90:28867402,39406834:284507
x1,90:29659296,39406834
x1,90:30678747,39406834
k1,90:30876906,39406834:198159
$1,90:30876906,39406834
x1,90:31446702,39406834
k1,90:31628742,39406834:182040
x1,90:32065650,39406834
k1,90:32247690,39406834:182040
x1,90:32790371,39406834
(1,90:32790371,39169009:1259307,313481,89201
x1,90:33946368,39169009
)
$1,90:34049678,39406834
k1,90:34247837,39406834:198159
x1,90:35522151,39406834
k1,91:35522151,39406834:0
k1,91:35522151,39406834:0
)
(1,93:15822965,41209074:19699186,614657,163840
(1,93:15822965,41209074:8612507,614657,163840
h1,93:15822965,41209074:0,0,0
x1,93:16392761,41209074
g1,93:16574801,41209074
x1,93:17084527,41209074
g1,93:17266567,41209074
x1,93:18018408,41209074
(1,93:18018408,40938481:703605,344064,114688
x1,93:18689245,40938481
)
x1,93:18904058,41209074
g1,93:19013282,41209074
(1,93:19013282,41209074:218453,0,0
(1,92:19013282,41209074:218453,0,0
g1,92:19231735,41209074
)
)
x1,93:19801531,41209074
(1,93:19801531,40938481:703605,344064,114688
x1,93:20472368,40938481
)
x1,93:20687181,41209074
g1,93:20796405,41209074
(1,93:20796405,41209074:218453,0,0
(1,92:20796405,41209074:218453,0,0
g1,92:21014858,41209074
)
)
x1,93:21584654,41209074
(1,93:21584654,40938481:703605,344064,114688
x1,93:22255491,40938481
)
x1,93:22470304,41209074
g1,93:22579528,41209074
(1,93:22579528,41209074:218453,0,0
(1,92:22579528,41209074:218453,0,0
g1,92:22797981,41209074
)
)
x1,93:23367777,41209074
(1,93:23367777,40938481:703605,344064,114688
x1,93:24038614,40938481
)
x1,93:24435472,41209074
)
(1,93:34684744,41209074:837407,491520,163840
(1,93:34684744,41209074:837407,491520,163840
x1,93:35267288,41209074
x1,93:35522151,41209074
)
)
)
(1,95:4736286,43011314:30785865,581889,187504
x1,95:6412917,43011314
k1,94:6588776,43011314:175859
x1,94:7498999,43011314
x1,94:7844884,43011314
k1,94:8020742,43011314:175858
$1,94:8020742,43011314
x1,94:8590538,43011314
(1,94:8590538,42773489:627790,344064,114688
x1,94:9185560,42773489
)
$1,94:9218328,43011314
k1,94:9394187,43011314:175859
x1,94:9685458,43011314
x1,94:12802063,43011314
k1,94:12977922,43011314:175859
x1,94:13960964,43011314
k1,94:14136822,43011314:175858
x1,94:14928718,43011314
k1,94:15104535,43011314:175817
x1,94:17150717,43011314
x1,94:19098599,43011314
k1,94:19274457,43011314:175858
x1,94:19857001,43011314
k1,94:20032860,43011314:175859
$1,94:20032860,43011314
x1,94:20454293,43011314
(1,94:20454293,43109617:649993,308566,0
x1,94:21071518,43109617
)
$1,94:21104286,43011314
k1,94:21280145,43011314:175859
x1,94:22336006,43011314
k1,94:22511864,43011314:175858
$1,94:22511864,43011314
x1,94:22933297,43011314
(1,94:22933297,43109617:1127769,295640,89201
x1,94:24028298,43109617
)
$1,94:24061066,43011314
k1,94:24236925,43011314:175859
x1,94:25407472,43011314
x1,94:26791013,43011314
x1,94:27592010,43011314
x1,94:27719441,43011314
k1,94:27996514,43011314:277073
x1,94:29125191,43011314
k1,94:29301050,43011314:175859
x1,94:31214343,43011314
k1,94:31390202,43011314:175859
x1,94:33356285,43011314
x1,94:33592943,43011314
k1,94:33768801,43011314:175858
x1,94:34314936,43011314
k1,94:34490795,43011314:175859
$1,94:34490795,43011314
x1,94:35060591,43011314
(1,94:35060591,43109617:461560,303558,89201
x1,94:35462874,43109617
)
$1,94:35522151,43011314
k1,95:35522151,43011314:0
)
(1,95:4736286,43994354:30785865,455111,127431
x1,95:7330423,43994354
k1,94:7560573,43994354:230150
x1,94:8470797,43994354
k1,94:8700946,43994354:230149
x1,94:9683988,43994354
x1,94:12216233,43994354
k1,94:12446383,43994354:230150
x1,94:13230997,43994354
k1,94:13461146,43994354:230149
x1,94:14262144,43994354
k1,94:14492294,43994354:230150
x1,94:14838180,43994354
x1,94:15147656,43994354
x1,94:15948653,43994354
k1,94:16178802,43994354:230149
x1,94:16761346,43994354
k1,94:16991496,43994354:230150
x1,94:17810699,43994354
k1,94:18040848,43994354:230149
x1,94:18386734,43994354
x1,94:18696210,43994354
x1,94:19497207,43994354
k1,94:19727357,43994354:230150
x1,94:21058105,43994354
k1,94:21288255,43994354:230150
x1,94:25719229,43994354
k1,94:26045589,43994354:326360
x1,94:26719155,43994354
x1,94:26955812,43994354
k1,94:27185962,43994354:230150
x1,94:29030076,43994354
x1,94:29303142,43994354
k1,94:29533291,43994354:230149
x1,94:30734788,43994354
k1,94:30964938,43994354:230150
x1,94:32457705,43994354
k1,94:32687854,43994354:230149
$1,94:32687854,43994354
x1,94:33085619,43994354
$1,94:33085619,43994354
k1,94:33315769,43994354:230150
x1,94:33607040,43994354
x1,94:35522151,43994354
k1,94:35522151,43994354:0
)
(1,95:4736286,44977394:30785865,581889,127431
x1,95:5318830,44977394
g1,94:5537283,44977394
$1,94:5537283,44977394
x1,94:6444774,44977394
$1,94:6444774,44977394
x1,94:6626819,44977394
g1,94:6845272,44977394
$1,94:6845272,44977394
x1,94:7360548,44977394
(1,94:7360548,45075697:218188,303558,0
x1,94:7545968,45075697
)
$1,94:7578736,44977394
g1,94:7797189,44977394
x1,94:8853050,44977394
g1,94:9071503,44977394
$1,94:9071503,44977394
x1,94:9586779,44977394
(1,94:9586779,45075697:649993,308566,0
x1,94:10204004,45075697
)
$1,94:10236772,44977394
g1,94:10455225,44977394
x1,94:11146996,44977394
g1,94:11365449,44977394
x1,94:12312083,44977394
g1,94:12530536,44977394
x1,94:12821807,44977394
x1,94:14660460,44977394
g1,94:14951731,44977394
x1,94:16626543,44977394
g1,94:16844996,44977394
x1,94:17755219,44977394
x1,94:18101104,44977394
g1,94:18319557,44977394
$1,94:18319557,44977394
x1,94:18889353,44977394
(1,94:18889353,44739569:627790,344064,114688
x1,94:19484375,44739569
)
$1,94:19517143,44977394
g1,94:19735596,44977394
x1,94:20176144,44977394
g1,94:20394597,44977394
x1,94:20722278,44977394
g1,94:20940731,44977394
x1,94:23913523,44977394
g1,94:24131976,44977394
x1,94:26227314,44977394
k1,95:35522151,44977394:9294837
g1,95:35522151,44977394
)
]
(1,107:4736286,49328947:30785865,422343,0
(1,107:4736286,49328947:30785865,422343,0
k1,107:19965378,49328947:15229092
x1,107:20293059,49328947
k1,107:35522151,49328947:15229092
)
)
]
]
!29309
}1
!10
{2
[1,149:4736286,49328947:30785865,44592661,0
(1,149:4736286,4736286:0,0,0
[1,149:0,4736286:0,0,0
(1,149:0,0:0,0,0
g1,149:0,0
)
]
)
[1,149:4736286,49328947:30785865,47017493,0
[1,149:4736286,3097886:30785865,786432,0
(1,149:4736286,3097886:30785865,0,0
h1,149:4736286,3097886:30785865,0,0
)
]
[1,149:4736286,47362867:30785865,42626581,0
(1,96:4736286,5391646:30785865,455111,0
(1,96:4736286,5391646:2302850,422343,0
g1,96:4736286,5391646
x1,96:6285476,5391646
g1,96:7039136,5391646
)
x1,96:8983362,5391646
g1,96:9234582,5391646
x1,96:13132677,5391646
g1,96:13383897,5391646
x1,96:14276820,5391646
k1,96:35522152,5391646:21245332
g1,96:35522152,5391646
)
(1,99:4736286,6797938:30785865,455111,127431
x1,99:7304941,6797938
x1,98:7432372,6797938
k1,98:7695285,6797938:262913
x1,98:8241420,6797938
k1,98:8495441,6797938:254021
x1,98:9505790,6797938
k1,98:9759812,6797938:254022
x1,98:10233128,6797938
x1,98:10506194,6797938
k1,98:10760215,6797938:254021
x1,98:11306350,6797938
x1,98:12127372,6797938
x1,98:13456299,6797938
k1,98:13710320,6797938:254021
$1,98:13710320,6797938
x1,98:14225596,6797938
(1,98:14225596,6896241:649993,308566,0
x1,98:14842821,6896241
)
$1,98:14875589,6797938
k1,98:15129610,6797938:254021
x1,98:16440332,6797938
x1,98:16786217,6797938
k1,98:17040238,6797938:254021
x1,98:17480786,6797938
k1,98:17734808,6797938:254022
x1,98:19959393,6797938
k1,98:20213414,6797938:254021
x1,98:20799598,6797938
k1,98:21053619,6797938:254021
x1,98:21381300,6797938
k1,98:21635321,6797938:254021
x1,98:24232190,6797938
k1,98:24486212,6797938:254022
x1,98:26834592,6797938
k1,98:27088613,6797938:254021
x1,98:28362927,6797938
k1,98:28616948,6797938:254021
x1,98:30810589,6797938
k1,98:31064574,6797938:253985
x1,98:32575546,6797938
k1,98:32829568,6797938:254022
x1,98:33412112,6797938
k1,98:33666133,6797938:254021
x1,98:34740199,6797938
k1,98:34994220,6797938:254021
x1,98:35522151,6797938
k1,98:35522151,6797938:0
)
(1,99:4736286,7780978:30785865,455111,187504
x1,99:5646510,7780978
g1,98:5864963,7780978
x1,98:8461832,7780978
g1,98:8680285,7780978
x1,98:10029237,7780978
g1,98:10247690,7780978
$1,98:10247690,7780978
x1,98:10669123,7780978
(1,98:10669123,7879281:908406,308566,89201
x1,98:11544761,7879281
)
$1,98:11577529,7780978
g1,98:11795982,7780978
x1,98:13073936,7780978
g1,98:13292389,7780978
x1,98:13838524,7780978
g1,98:14056977,7780978
x1,98:15763647,7780978
k1,99:35522151,7780978:19758504
g1,99:35522151,7780978
)
(1,107:4736286,14133372:30785865,5083546,4755865
h1,107:4736286,14133372:0,0,0
[1,107:4736286,14133372:30785865,5083546,4755865
(1,107:4736286,14035068:30785865,5181850,4854169
k1,106:4736286,14035068:0
(1,107:4736286,14035068:21032088,5181850,4854169
(1,106:4736286,14035068:0,688125,294915
[1,106:4736286,14035068:0,688125,294915
(1,62:4736286,14035068:0,688125,294915
r1,149:4736286,14035068:0,983040,294915
)
]
)
k1,107:4736286,14035068:9753777
(1,107:14490063,14035068:11278311,5181850,4854169
$1,107:14490063,14035068
(1,107:14490063,14035068:11278311,5181850,4854169
[1,106:14490063,14035068:11278311,5181850,4854169
[1,106:14490063,18148679:11278311,9295461,740558
(1,106:14490063,9803497:11278311,950279,622600
g1,106:14490063,9803497
(1,106:14490063,9803497:11278311,950279,622600
k1,106:15334165,9803497:844102
(1,106:15334165,9803497:0,688125,294915
[1,106:15334165,9803497:0,688125,294915
(1,62:15334165,9803497:0,688125,294915
r1,149:15334165,9803497:0,983040,294915
)
]
)
$1,106:15334165,9803497
(1,106:15334165,9803497:10434209,950279,622600
x1,106:15849441,9803497
(1,106:15849441,9901800:218188,303558,0
x1,106:16034861,9901800
)
x1,106:16975120,9803497
g1,106:17157160,9803497
x1,106:17666886,9803497
g1,106:17848926,9803497
x1,106:18431470,9803497
g1,106:18577102,9803497
x1,106:19086828,9803497
g1,106:19232460,9803497
x1,106:19747736,9803497
(1,106:19747736,9901800:649993,308566,0
x1,106:20364961,9901800
)
x1,106:21560083,9803497
g1,106:21669307,9803497
(1,106:21669307,9803497:3807798,950279,622600
(1,106:21669307,8879431:345886,26213,1546666
x1,106:22015193,8879431
)
(1,106:22015193,9803497:1830069,584074,229380
(1,106:22015193,9272651:300375,26213,760226
x1,106:22315568,9272651
)
[1,106:22315568,9803497:831554,584074,162016
(1,106:22361078,9794394:0,455111,0
x1,106:22688759,9794394
)
(1,106:22315568,9803497:831554,584074,162016
x1,106:22734268,9803497
[1,106:22734268,9965513:412854,746090,0
(1,106:22734268,9532904:412854,313481,0
x1,106:23043812,9532904
)
(1,106:22734268,9965513:218188,303558,0
x1,106:22919688,9965513
)
]
)
]
[1,106:23147122,9803497:397765,464214,0
(1,106:23182164,9794394:0,455111,0
x1,106:23509845,9794394
)
(1,106:23147122,9803497:397765,291271,0
x1,106:23544887,9803497
)
]
(1,106:23544887,9272651:300375,26213,760226
x1,106:23845262,9272651
)
)
g1,106:23990894,9803497
x1,106:24500620,9803497
g1,106:24646252,9803497
(1,106:24646252,9803497:484967,865699,449545
(1,106:24646252,9803497:484967,865699,449545
h1,106:24646252,9803497:78643,0,0
[1,106:24724895,9803497:327681,865699,449545
(1,106:24724895,9360141:327681,422343,0
x1,106:25052576,9360141
)
(1,106:24724895,10253041:327681,422343,0
x1,106:25052576,10253041
)
]
h1,106:25052576,9803497:78643,0,0
)
)
(1,106:25131219,8879431:345886,26213,1546666
x1,106:25477105,8879431
)
)
g1,106:25586329,9803497
x1,106:25768374,9803497
)
$1,106:25768374,9803497
)
g1,106:25768374,9803497
)
(1,106:14490063,12326641:11278311,1638400,1310720
g1,106:14490063,12326641
(1,106:14490063,12326641:11278311,1638400,1310720
g1,106:14490063,12326641
(1,106:14490063,12326641:0,688125,294915
[1,106:14490063,12326641:0,688125,294915
(1,62:14490063,12326641:0,688125,294915
r1,149:14490063,12326641:0,983040,294915
)
]
)
$1,106:14490063,12326641
(1,106:14490063,12326641:11278311,1638400,1310720
[1,106:14490063,12326641:712703,464214,98303
(1,106:14535573,12317538:0,455111,0
x1,106:14863254,12317538
)
(1,106:14490063,12326641:712703,291271,98303
x1,106:14908763,12326641
(1,106:14908763,12424944:294003,295640,0
x1,106:15169998,12424944
)
)
]
g1,106:15384806,12326641
x1,106:15894532,12326641
g1,106:16076572,12326641
(1,106:16076572,12326641:1493299,1638400,1310720
[1,106:16076572,10812745:573441,26213,2726325
(1,106:16076572,10812745:573441,26213,1153446
x1,106:16650013,10812745
)
(1,106:16076572,11966191:573441,0,393220
x1,106:16650013,11966191
)
(1,106:16076572,12385624:573441,26213,1153446
x1,106:16650013,12385624
)
]
g1,106:16322333,12326641
[1,106:16322333,12326641:1001777,1638400,1310720
(1,106:16322333,11376366:1001777,688125,294915
g1,106:16322333,11376366
(1,106:16322333,11376366:1001777,688125,294915
r1,149:16322333,11376366:0,983040,294915
g1,106:16650013,11376366
g1,106:16650013,11376366
g1,106:16650014,11376366
$1,106:16650014,11376366
x1,106:16996430,11376366
$1,106:16996430,11376366
g1,106:16996430,11376366
g1,106:17324110,11376366
)
g1,106:17324110,11376366
)
(1,106:16322333,12359406:1001777,688125,294915
g1,106:16322333,12359406
(1,106:16322333,12359406:1001777,688125,294915
r1,149:16322333,12359406:0,983040,294915
g1,106:16650013,12359406
k1,106:16659381,12359406:9368
g1,106:16659382,12359406
$1,106:16659382,12359406
x1,106:16987063,12359406
$1,106:16987063,12359406
k1,106:16996430,12359406:9367
g1,106:17324110,12359406
)
g1,106:17324110,12359406
)
(1,106:16322333,13342446:1001777,688125,294915
g1,106:16322333,13342446
(1,106:16322333,13342446:1001777,688125,294915
r1,149:16322333,13342446:0,983040,294915
g1,106:16650013,13342446
k1,106:16682592,13342446:32579
g1,106:16682593,13342446
$1,106:16682593,13342446
x1,106:16963851,13342446
$1,106:16963851,13342446
k1,106:16996430,13342446:32579
g1,106:17324110,13342446
)
g1,106:17324110,13342446
)
]
g1,106:16996430,12326641
[1,106:16996430,10812745:573441,26213,2726325
(1,106:16996430,10812745:573441,26213,1153446
x1,106:17569871,10812745
)
(1,106:16996430,11966191:573441,0,393220
x1,106:17569871,11966191
)
(1,106:16996430,12385624:573441,26213,1153446
x1,106:17569871,12385624
)
]
)
g1,106:17679095,12326641
x1,106:17861140,12326641
g1,106:17970364,12326641
(1,106:17970364,12326641:218453,0,0
(1,106:17970364,12326641:218453,0,0
g1,106:18188817,12326641
)
)
[1,106:18188817,12326641:712703,464214,98303
(1,106:18234327,12317538:0,455111,0
x1,106:18562008,12317538
)
(1,106:18188817,12326641:712703,291271,98303
x1,106:18607517,12326641
(1,106:18607517,12424944:294003,295640,0
x1,106:18868752,12424944
)
)
]
g1,106:19083560,12326641
x1,106:19593286,12326641
g1,106:19775326,12326641
(1,106:19775326,12326641:2003025,1638400,1310720
[1,106:19775326,10812745:573441,26213,2726325
(1,106:19775326,10812745:573441,26213,1153446
x1,106:20348767,10812745
)
(1,106:19775326,11966191:573441,0,393220
x1,106:20348767,11966191
)
(1,106:19775326,12385624:573441,26213,1153446
x1,106:20348767,12385624
)
]
g1,106:20021087,12326641
[1,106:20021087,12326641:1511503,1638400,1310720
(1,106:20021087,11376366:1511503,688125,294915
g1,106:20021087,11376366
(1,106:20021087,11376366:1511503,688125,294915
r1,149:20021087,11376366:0,983040,294915
g1,106:20348767,11376366
g1,106:20348767,11376366
g1,106:20348768,11376366
$1,106:20348768,11376366
x1,106:21204910,11376366
$1,106:21204910,11376366
g1,106:21204910,11376366
g1,106:21532590,11376366
)
g1,106:21532590,11376366
)
(1,106:20021087,12359406:1511503,688125,294915
g1,106:20021087,12359406
(1,106:20021087,12359406:1511503,688125,294915
r1,149:20021087,12359406:0,983040,294915
g1,106:20348767,12359406
k1,106:20612998,12359406:264231
g1,106:20612999,12359406
$1,106:20612999,12359406
x1,106:20940680,12359406
$1,106:20940680,12359406
k1,106:21204910,12359406:264230
g1,106:21532590,12359406
)
g1,106:21532590,12359406
)
(1,106:20021087,13342446:1511503,688125,294915
g1,106:20021087,13342446
(1,106:20021087,13342446:1511503,688125,294915
r1,149:20021087,13342446:0,983040,294915
g1,106:20348767,13342446
k1,106:20636209,13342446:287442
g1,106:20636210,13342446
$1,106:20636210,13342446
x1,106:20917468,13342446
$1,106:20917468,13342446
k1,106:21204910,13342446:287442
g1,106:21532590,13342446
)
g1,106:21532590,13342446
)
]
g1,106:21204910,12326641
[1,106:21204910,10812745:573441,26213,2726325
(1,106:21204910,10812745:573441,26213,1153446
x1,106:21778351,10812745
)
(1,106:21204910,11966191:573441,0,393220
x1,106:21778351,11966191
)
(1,106:21204910,12385624:573441,26213,1153446
x1,106:21778351,12385624
)
]
)
g1,106:21887575,12326641
x1,106:22069620,12326641
g1,106:22178844,12326641
(1,106:22178844,12326641:218453,0,0
(1,106:22178844,12326641:218453,0,0
g1,106:22397297,12326641
)
)
[1,106:22397297,12326641:712703,464214,98303
(1,106:22442807,12317538:0,455111,0
x1,106:22770488,12317538
)
(1,106:22397297,12326641:712703,291271,98303
x1,106:22815997,12326641
(1,106:22815997,12424944:294003,295640,0
x1,106:23077232,12424944
)
)
]
g1,106:23292040,12326641
x1,106:23801766,12326641
g1,106:23983806,12326641
(1,106:23983806,12326641:1493299,1638400,1310720
[1,106:23983806,10812745:573441,26213,2726325
(1,106:23983806,10812745:573441,26213,1153446
x1,106:24557247,10812745
)
(1,106:23983806,11966191:573441,0,393220
x1,106:24557247,11966191
)
(1,106:23983806,12385624:573441,26213,1153446
x1,106:24557247,12385624
)
]
g1,106:24229567,12326641
[1,106:24229567,12326641:1001777,1638400,1310720
(1,106:24229567,11376366:1001777,688125,294915
g1,106:24229567,11376366
(1,106:24229567,11376366:1001777,688125,294915
r1,149:24229567,11376366:0,983040,294915
g1,106:24557247,11376366
k1,106:24589826,11376366:32579
g1,106:24589827,11376366
$1,106:24589827,11376366
x1,106:24871085,11376366
$1,106:24871085,11376366
k1,106:24903664,11376366:32579
g1,106:25231344,11376366
)
g1,106:25231344,11376366
)
(1,106:24229567,12359406:1001777,688125,294915
g1,106:24229567,12359406
(1,106:24229567,12359406:1001777,688125,294915
r1,149:24229567,12359406:0,983040,294915
g1,106:24557247,12359406
g1,106:24557247,12359406
g1,106:24557248,12359406
$1,106:24557248,12359406
x1,106:24903664,12359406
$1,106:24903664,12359406
g1,106:24903664,12359406
g1,106:25231344,12359406
)
g1,106:25231344,12359406
)
(1,106:24229567,13342446:1001777,688125,294915
g1,106:24229567,13342446
(1,106:24229567,13342446:1001777,688125,294915
r1,149:24229567,13342446:0,983040,294915
g1,106:24557247,13342446
k1,106:24566615,13342446:9368
g1,106:24566616,13342446
$1,106:24566616,13342446
x1,106:24894297,13342446
$1,106:24894297,13342446
k1,106:24903664,13342446:9367
g1,106:25231344,13342446
)
g1,106:25231344,13342446
)
]
g1,106:24903664,12326641
[1,106:24903664,10812745:573441,26213,2726325
(1,106:24903664,10812745:573441,26213,1153446
x1,106:25477105,10812745
)
(1,106:24903664,11966191:573441,0,393220
x1,106:25477105,11966191
)
(1,106:24903664,12385624:573441,26213,1153446
x1,106:25477105,12385624
)
]
)
g1,106:25586329,12326641
x1,106:25768374,12326641
)
$1,106:25768374,12326641
)
g1,106:25768374,12326641
)
(1,106:14490063,15537905:11278311,1638400,1310720
g1,106:14490063,15537905
(1,106:14490063,15537905:11278311,1638400,1310720
g1,106:14490063,15537905
(1,106:14490063,15537905:0,688125,294915
[1,106:14490063,15537905:0,688125,294915
(1,62:14490063,15537905:0,688125,294915
r1,149:14490063,15537905:0,983040,294915
)
]
)
$1,106:14490063,15537905
(1,106:14490063,15537905:11278311,1638400,1310720
[1,106:14490063,15537905:712703,464214,98303
(1,106:14535573,15528802:0,455111,0
x1,106:14863254,15528802
)
(1,106:14490063,15537905:712703,291271,98303
x1,106:14908763,15537905
(1,106:14908763,15636208:294003,295640,0
x1,106:15169998,15636208
)
)
]
g1,106:15384806,15537905
x1,106:15894532,15537905
g1,106:16076572,15537905
(1,106:16076572,15537905:1493299,1638400,1310720
[1,106:16076572,14024009:573441,26213,2726325
(1,106:16076572,14024009:573441,26213,1153446
x1,106:16650013,14024009
)
(1,106:16076572,15177455:573441,0,393220
x1,106:16650013,15177455
)
(1,106:16076572,15596888:573441,26213,1153446
x1,106:16650013,15596888
)
]
g1,106:16322333,15537905
[1,106:16322333,15537905:1001777,1638400,1310720
(1,106:16322333,14587630:1001777,688125,294915
g1,106:16322333,14587630
(1,106:16322333,14587630:1001777,688125,294915
r1,149:16322333,14587630:0,983040,294915
g1,106:16650013,14587630
g1,106:16650013,14587630
g1,106:16650014,14587630
$1,106:16650014,14587630
x1,106:16996430,14587630
$1,106:16996430,14587630
g1,106:16996430,14587630
g1,106:17324110,14587630
)
g1,106:17324110,14587630
)
(1,106:16322333,15570670:1001777,688125,294915
g1,106:16322333,15570670
(1,106:16322333,15570670:1001777,688125,294915
r1,149:16322333,15570670:0,983040,294915
g1,106:16650013,15570670
k1,106:16659381,15570670:9368
g1,106:16659382,15570670
$1,106:16659382,15570670
x1,106:16987063,15570670
$1,106:16987063,15570670
k1,106:16996430,15570670:9367
g1,106:17324110,15570670
)
g1,106:17324110,15570670
)
(1,106:16322333,16553710:1001777,688125,294915
g1,106:16322333,16553710
(1,106:16322333,16553710:1001777,688125,294915
r1,149:16322333,16553710:0,983040,294915
g1,106:16650013,16553710
k1,106:16682592,16553710:32579
g1,106:16682593,16553710
$1,106:16682593,16553710
x1,106:16963851,16553710
$1,106:16963851,16553710
k1,106:16996430,16553710:32579
g1,106:17324110,16553710
)
g1,106:17324110,16553710
)
]
g1,106:16996430,15537905
[1,106:16996430,14024009:573441,26213,2726325
(1,106:16996430,14024009:573441,26213,1153446
x1,106:17569871,14024009
)
(1,106:16996430,15177455:573441,0,393220
x1,106:17569871,15177455
)
(1,106:16996430,15596888:573441,26213,1153446
x1,106:17569871,15596888
)
]
)
g1,106:17679095,15537905
x1,106:17861140,15537905
g1,106:17970364,15537905
(1,106:17970364,15537905:218453,0,0
(1,106:17970364,15537905:218453,0,0
g1,106:18188817,15537905
)
)
[1,106:18188817,15537905:712703,464214,98303
(1,106:18234327,15528802:0,455111,0
x1,106:18562008,15528802
)
(1,106:18188817,15537905:712703,291271,98303
x1,106:18607517,15537905
(1,106:18607517,15636208:294003,295640,0
x1,106:18868752,15636208
)
)
]
g1,106:19083560,15537905
x1,106:19593286,15537905
g1,106:19775326,15537905
(1,106:19775326,15537905:2003025,1638400,1310720
[1,106:19775326,14024009:573441,26213,2726325
(1,106:19775326,14024009:573441,26213,1153446
x1,106:20348767,14024009
)
(1,106:19775326,15177455:573441,0,393220
x1,106:20348767,15177455
)
(1,106:19775326,15596888:573441,26213,1153446
x1,106:20348767,15596888
)
]
g1,106:20021087,15537905
[1,106:20021087,15537905:1511503,1638400,1310720
(1,106:20021087,14587630:1511503,688125,294915
g1,106:20021087,14587630
(1,106:20021087,14587630:1511503,688125,294915
r1,149:20021087,14587630:0,983040,294915
g1,106:20348767,14587630
g1,106:20348767,14587630
g1,106:20348768,14587630
$1,106:20348768,14587630
x1,106:21204910,14587630
$1,106:21204910,14587630
g1,106:21204910,14587630
g1,106:21532590,14587630
)
g1,106:21532590,14587630
)
(1,106:20021087,15570670:1511503,688125,294915
g1,106:20021087,15570670
(1,106:20021087,15570670:1511503,688125,294915
r1,149:20021087,15570670:0,983040,294915
g1,106:20348767,15570670
k1,106:20612998,15570670:264231
g1,106:20612999,15570670
$1,106:20612999,15570670
x1,106:20940680,15570670
$1,106:20940680,15570670
k1,106:21204910,15570670:264230
g1,106:21532590,15570670
)
g1,106:21532590,15570670
)
(1,106:20021087,16553710:1511503,688125,294915
g1,106:20021087,16553710
(1,106:20021087,16553710:1511503,688125,294915
r1,149:20021087,16553710:0,983040,294915
g1,106:20348767,16553710
k1,106:20636209,16553710:287442
g1,106:20636210,16553710
$1,106:20636210,16553710
x1,106:20917468,16553710
$1,106:20917468,16553710
k1,106:21204910,16553710:287442
g1,106:21532590,16553710
)
g1,106:21532590,16553710
)
]
g1,106:21204910,15537905
[1,106:21204910,14024009:573441,26213,2726325
(1,106:21204910,14024009:573441,26213,1153446
x1,106:21778351,14024009
)
(1,106:21204910,15177455:573441,0,393220
x1,106:21778351,15177455
)
(1,106:21204910,15596888:573441,26213,1153446
x1,106:21778351,15596888
)
]
)
g1,106:21887575,15537905
x1,106:22069620,15537905
g1,106:22178844,15537905
(1,106:22178844,15537905:218453,0,0
(1,106:22178844,15537905:218453,0,0
g1,106:22397297,15537905
)
)
[1,106:22397297,15537905:712703,464214,98303
(1,106:22442807,15528802:0,455111,0
x1,106:22770488,15528802
)
(1,106:22397297,15537905:712703,291271,98303
x1,106:22815997,15537905
(1,106:22815997,15636208:294003,295640,0
x1,106:23077232,15636208
)
)
]
g1,106:23292040,15537905
x1,106:23801766,15537905
g1,106:23983806,15537905
(1,106:23983806,15537905:1493299,1638400,1310720
[1,106:23983806,14024009:573441,26213,2726325
(1,106:23983806,14024009:573441,26213,1153446
x1,106:24557247,14024009
)
(1,106:23983806,15177455:573441,0,393220
x1,106:24557247,15177455
)
(1,106:23983806,15596888:573441,26213,1153446
x1,106:24557247,15596888
)
]
g1,106:24229567,15537905
[1,106:24229567,15537905:1001777,1638400,1310720
(1,106:24229567,14587630:1001777,688125,294915
g1,106:24229567,14587630
(1,106:24229567,14587630:1001777,688125,294915
r1,149:24229567,14587630:0,983040,294915
g1,106:24557247,14587630
k1,106:24589826,14587630:32579
g1,106:24589827,14587630
$1,106:24589827,14587630
x1,106:24871085,14587630
$1,106:24871085,14587630
k1,106:24903664,14587630:32579
g1,106:25231344,14587630
)
g1,106:25231344,14587630
)
(1,106:24229567,15570670:1001777,688125,294915
g1,106:24229567,15570670
(1,106:24229567,15570670:1001777,688125,294915
r1,149:24229567,15570670:0,983040,294915
g1,106:24557247,15570670
g1,106:24557247,15570670
g1,106:24557248,15570670
$1,106:24557248,15570670
x1,106:24903664,15570670
$1,106:24903664,15570670
g1,106:24903664,15570670
g1,106:25231344,15570670
)
g1,106:25231344,15570670
)
(1,106:24229567,16553710:1001777,688125,294915
g1,106:24229567,16553710
(1,106:24229567,16553710:1001777,688125,294915
r1,149:24229567,16553710:0,983040,294915
g1,106:24557247,16553710
k1,106:24566615,16553710:9368
g1,106:24566616,16553710
$1,106:24566616,16553710
x1,106:24894297,16553710
$1,106:24894297,16553710
k1,106:24903664,16553710:9367
g1,106:25231344,16553710
)
g1,106:25231344,16553710
)
]
g1,106:24903664,15537905
[1,106:24903664,14024009:573441,26213,2726325
(1,106:24903664,14024009:573441,26213,1153446
x1,106:25477105,14024009
)
(1,106:24903664,15177455:573441,0,393220
x1,106:25477105,15177455
)
(1,106:24903664,15596888:573441,26213,1153446
x1,106:25477105,15596888
)
]
)
g1,106:25586329,15537905
x1,106:25768374,15537905
)
$1,106:25768374,15537905
)
g1,106:25768374,15537905
)
(1,106:14490063,18148679:11278311,1037910,740558
g1,106:14490063,18148679
(1,106:14490063,18148679:11278311,1037910,740558
k1,106:15760329,18148679:1270266
(1,106:15760329,18148679:0,688125,294915
[1,106:15760329,18148679:0,688125,294915
(1,62:15760329,18148679:0,688125,294915
r1,149:15760329,18148679:0,983040,294915
)
]
)
$1,106:15760329,18148679
(1,106:15760329,18148679:10008045,1037910,740558
x1,106:16106745,18148679
g1,106:16288785,18148679
x1,106:16798511,18148679
g1,106:16980551,18148679
(1,106:16980551,18148679:3470496,865699,740558
(1,106:16980551,18148679:3470496,865699,740558
h1,106:16980551,18148679:78643,0,0
[1,106:17059194,18148679:3313210,865699,740558
(1,106:17059194,17705323:3313210,422343,0
k1,106:18551959,17705323:1492765
x1,106:18879640,17705323
k1,106:20372404,17705323:1492764
)
(1,106:17059194,18779274:3313210,702690,109962
(1,106:17059194,18129010:655361,26213,760226
x1,106:17714555,18129010
)
[1,106:17714555,18779274:2657849,702690,87018
(1,106:17714555,18779274:2657849,594554,87018
x1,106:18369917,18779274
g1,106:18515549,18779274
x1,106:19025275,18779274
g1,106:19170907,18779274
x1,106:19498588,18779274
(1,106:19498588,18779274:873816,594554,87018
(1,106:19498588,18237146:546135,26213,629146
x1,106:20044723,18237146
)
[1,106:20044723,18779274:327681,594554,0
(1,106:20044723,18779274:327681,422343,0
x1,106:20372404,18779274
)
]
)
)
]
)
]
h1,106:20372404,18148679:78643,0,0
)
)
x1,106:20633092,18148679
g1,106:20742316,18148679
(1,106:20742316,18148679:218453,0,0
(1,106:20742316,18148679:218453,0,0
g1,106:20960769,18148679
)
)
x1,106:21242027,18148679
g1,106:21424067,18148679
x1,106:21933793,18148679
g1,106:22115833,18148679
(1,106:22115833,18148679:3470496,1037910,740558
(1,106:22115833,18148679:3470496,1037910,740558
h1,106:22115833,18148679:78643,0,0
[1,106:22194476,18148679:3313210,1037910,740558
(1,106:22194476,17705323:3313210,594554,87018
k1,106:22849838,17705323:655362
x1,106:23177519,17705323
g1,106:23323151,17705323
x1,106:23832877,17705323
g1,106:23978509,17705323
(1,106:23978509,17705323:873816,594554,87018
(1,106:23978509,17163195:546135,26213,629146
x1,106:24524644,17163195
)
[1,106:24524644,17705323:327681,594554,0
(1,106:24524644,17705323:327681,422343,0
x1,106:24852325,17705323
)
]
)
k1,106:25507686,17705323:655361
)
(1,106:22194476,18779274:3313210,702690,109962
(1,106:22194476,18129010:655361,26213,760226
x1,106:22849837,18129010
)
[1,106:22849837,18779274:2657849,702690,87018
(1,106:22849837,18779274:2657849,594554,87018
x1,106:23505199,18779274
g1,106:23650831,18779274
x1,106:24160557,18779274
g1,106:24306189,18779274
x1,106:24633870,18779274
(1,106:24633870,18779274:873816,594554,87018
(1,106:24633870,18237146:546135,26213,629146
x1,106:25180005,18237146
)
[1,106:25180005,18779274:327681,594554,0
(1,106:25180005,18779274:327681,422343,0
x1,106:25507686,18779274
)
]
)
)
]
)
]
h1,106:25507686,18148679:78643,0,0
)
)
x1,106:25768374,18148679
)
$1,106:25768374,18148679
)
g1,106:25768374,18148679
)
]
]
)
$1,107:25768374,14035068
)
g1,107:25768374,14035068
)
k1,107:35522151,14035068:9753777
(1,107:35522151,14035068:0,5181850,4854169
(1,107:35522151,14035068:0,688125,294915
k1,107:34684744,14035068:-837407
(1,107:34684744,14035068:837407,688125,294915
(1,106:34684744,14035068:0,688125,294915
[1,106:34684744,14035068:0,688125,294915
(1,62:34684744,14035068:0,688125,294915
r1,149:34684744,14035068:0,983040,294915
)
]
)
(1,107:34684744,14035068:837407,491520,163840
x1,107:35267288,14035068
x1,107:35522151,14035068
)
)
)
)
k1,107:35522151,14035068:0
)
]
)
(1,110:4736286,20229084:30785865,455111,0
h1,109:4736286,20229084:983040,0,0
x1,109:6775187,20229084
k1,110:35522151,20229084:28746964
g1,110:35522151,20229084
)
(1,112:11899974,21212124:23622177,491520,187504
(1,112:11899974,21212124:16458490,491520,187504
h1,112:11899974,21212124:0,0,0
x1,112:12321407,21212124
(1,111:12321407,21310427:649993,308566,0
x1,111:12938632,21310427
)
x1,111:13878891,21212124
g1,112:14060931,21212124
x1,112:14570657,21212124
g1,112:14752697,21212124
x1,112:15267973,21212124
(1,111:15267973,21310427:649993,308566,0
x1,111:15885198,21310427
)
x1,111:17007502,21212124
g1,112:17116726,21212124
(1,112:17116726,21212124:218453,0,0
(1,111:17116726,21212124:218453,0,0
g1,111:17335179,21212124
)
)
x1,112:17756612,21212124
(1,112:17756612,21310427:218188,303558,0
x1,112:17942032,21310427
)
x1,112:18882291,21212124
g1,112:19064331,21212124
x1,112:19574057,21212124
g1,112:19756097,21212124
x1,112:20271373,21212124
(1,112:20271373,21310427:218188,303558,0
x1,112:20456793,21310427
)
x1,112:21818485,21212124
(1,111:21818485,21310427:908406,308566,89201
x1,111:22694123,21310427
)
x1,111:23634382,21212124
(1,112:23634382,21212124:1221520,455111,0
(1,111:23634382,21212124:1221520,455111,0
g1,111:23852835,21212124
x1,111:24637449,21212124
g1,111:24855902,21212124
)
)
x1,112:25081682,21212124
g1,112:25263722,21212124
x1,112:25773448,21212124
g1,112:25955488,21212124
x1,112:26465214,21212124
g1,112:26574438,21212124
(1,112:26574438,21212124:764583,291271,0
x1,112:26756483,21212124
g1,112:26865707,21212124
x1,112:27047752,21212124
g1,112:27156976,21212124
x1,112:27339021,21212124
)
g1,111:27448245,21212124
g1,112:27557469,21212124
x1,112:27739514,21212124
g1,112:27848738,21212124
x1,112:28358464,21212124
)
(1,112:34684744,21212124:837407,491520,163840
(1,112:34684744,21212124:837407,491520,163840
x1,112:35267288,21212124
x1,112:35522151,21212124
)
)
)
(1,115:4736286,22686684:30785865,581889,127431
h1,114:4736286,22686684:983040,0,0
x1,114:6392892,22686684
x1,114:6629549,22686684
k1,114:6826984,22686684:197435
x1,114:7810026,22686684
k1,114:8007461,22686684:197435
x1,114:10800030,22686684
k1,114:10997465,22686684:197435
x1,114:12493873,22686684
k1,114:12691307,22686684:197434
x1,114:14298762,22686684
k1,114:14496197,22686684:197435
x1,114:15078741,22686684
k1,114:15276176,22686684:197435
x1,114:15603857,22686684
k1,114:15801292,22686684:197435
x1,114:17714585,22686684
k1,114:17912020,22686684:197435
x1,114:19242769,22686684
k1,114:19440204,22686684:197435
$1,114:19440204,22686684
x1,114:20010000,22686684
$1,114:20010000,22686684
k1,114:20207434,22686684:197434
x1,114:21263295,22686684
k1,114:21460730,22686684:197435
x1,114:23645268,22686684
x1,114:24540928,22686684
k1,114:24738363,22686684:197435
x1,114:25175271,22686684
k1,114:25372706,22686684:197435
x1,114:25955250,22686684
k1,114:26152685,22686684:197435
$1,114:26152685,22686684
x1,114:26722481,22686684
(1,114:26722481,22448859:1832585,344064,114688
x1,114:27344165,22448859
(1,114:27344165,22448859:466944,213447,0
x1,114:27811109,22448859
)
g1,114:27900614,22448859
x1,114:28522298,22448859
)
$1,114:28555066,22686684
x1,114:28737111,22686684
k1,114:28938749,22686684:201638
x1,114:30213063,22686684
k1,114:30410498,22686684:197435
x1,114:31320721,22686684
x1,114:31666606,22686684
k1,114:31864041,22686684:197435
x1,114:33777334,22686684
k1,114:33974769,22686684:197435
x1,114:34338859,22686684
x1,114:35522151,22686684
k1,114:35522151,22686684:0
)
(1,115:4736286,23669724:30785865,437688,127431
x1,115:7891123,23669724
k1,115:35522151,23669724:27631028
g1,115:35522151,23669724
)
(1,116:4736286,25733650:30785865,589824,196608
(1,116:4736286,25733650:2015232,506811,0
g1,116:4736286,25733650
x1,116:5866782,25733650
g1,116:6751518,25733650
)
x1,116:9049374,25733650
g1,116:9344286,25733650
x1,116:10846608,25733650
g1,116:11141520,25733650
x1,116:12215583,25733650
g1,116:12510495,25733650
x1,116:14934417,25733650
k1,116:35522151,25733650:20587734
g1,116:35522151,25733650
)
(1,119:4736286,27139942:30785865,605170,127431
x1,119:5486310,27139942
g1,118:5704763,27139942
$1,118:5704763,27139942
x1,118:6261364,27139942
$1,118:6308240,27139942
g1,118:6526693,27139942
x1,118:6967241,27139942
g1,118:7185694,27139942
x1,118:7841055,27139942
x1,118:9224596,27139942
g1,118:9443049,27139942
x1,118:9807139,27139942
x1,118:10134820,27139942
g1,118:10353273,27139942
$1,118:10353273,27139942
[1,118:10353273,27139942:588637,605170,0
(1,118:10483751,26972460:0,437688,0
x1,118:10811432,26972460
)
(1,118:10353273,27139942:588637,449650,0
x1,118:10923069,27139942
)
]
$1,118:10941910,27139942
x1,118:11123955,27139942
g1,118:11342408,27139942
x1,118:11888543,27139942
g1,118:12106996,27139942
x1,118:13603404,27139942
g1,118:13821857,27139942
x1,118:14404401,27139942
g1,118:14622854,27139942
x1,118:17062255,27139942
g1,118:17280708,27139942
x1,118:18190932,27139942
g1,118:18409385,27139942
x1,118:19849360,27139942
x1,118:20923426,27139942
x1,118:21196492,27139942
g1,118:21414945,27139942
x1,118:21961080,27139942
g1,118:22179533,27139942
x1,118:23089757,27139942
g1,118:23308210,27139942
x1,118:25458161,27139942
g1,118:25676614,27139942
x1,118:27209430,27139942
g1,118:27427883,27139942
x1,118:27901199,27139942
x1,118:28174265,27139942
g1,118:28392718,27139942
x1,118:29306582,27139942
g1,118:29525035,27139942
x1,118:30435259,27139942
g1,118:30653712,27139942
x1,118:30944983,27139942
x1,118:32164684,27139942
g1,118:32383137,27139942
x1,118:33659271,27139942
k1,119:35522151,27139942:1862880
g1,119:35522151,27139942
)
(1,126:4736286,32858888:30785865,4510171,4182491
h1,126:4736286,32858888:0,0,0
[1,126:4736286,32858888:30785865,4510171,4182491
(1,126:4736286,32760584:30785865,4608475,4280795
k1,125:4736286,32760584:0
(1,126:4736286,32760584:20720295,4608475,4280795
(1,125:4736286,32760584:0,688125,294915
[1,125:4736286,32760584:0,688125,294915
(1,62:4736286,32760584:0,688125,294915
r1,149:4736286,32760584:0,983040,294915
)
]
)
k1,126:4736286,32760584:10065569
(1,126:14801855,32760584:10654726,4608475,4280795
$1,126:14801855,32760584
(1,126:14801855,32760584:10654726,4608475,4280795
[1,125:14801855,32760584:10654726,4608475,4280795
[1,125:14801855,37041379:10654726,8889270,0
(1,125:14801855,29102388:10654726,950279,927973
g1,125:14801855,29102388
(1,125:14801855,29102388:708664,950279,927973
g1,125:14801855,29102388
(1,125:14801855,29102388:0,688125,294915
[1,125:14801855,29102388:0,688125,294915
(1,62:14801855,29102388:0,688125,294915
r1,149:14801855,29102388:0,983040,294915
)
]
)
$1,125:14801855,29102388
(1,125:14801855,29102388:708664,282168,187504
x1,125:15221090,29102388
(1,125:15221090,29200691:289429,197518,89201
x1,125:15461291,29200691
)
)
$1,125:15510519,29102388
)
g1,125:15510519,29102388
(1,125:15510519,29102388:9946062,950279,927973
$1,125:15510519,29102388
(1,125:15510519,29102388:5048099,950279,927973
h1,125:15510519,29102388:0,0,0
g1,125:15692559,29102388
x1,125:16202285,29102388
g1,125:16384325,29102388
[1,125:16384325,29102388:946633,688132,927973
(1,125:16384325,29102388:946633,688132,360452
(1,125:16384325,28479792:946633,65536,983048
x1,125:17330958,28479792
)
)
(1,125:16384325,29875624:946633,303558,89201
k1,125:16643246,29875624:258921
x1,125:17045529,29875624
k1,125:17330958,29875624:258920
)
]
g1,125:17440182,29102388
(1,125:17440182,29102388:3118436,950279,637049
(1,125:17440182,28178322:482420,26213,1546666
x1,125:17922602,28178322
)
(1,125:17922602,29102388:1559788,898467,637049
(1,125:17922602,29102388:1559788,898467,637049
h1,125:17922602,29102388:78643,0,0
[1,125:18001245,29102388:1402502,898467,637049
(1,125:18001245,28659032:1402502,455111,187504
x1,125:18349178,28659032
x1,125:18942187,28659032
(1,125:18942187,28757335:461560,303558,89201
x1,125:19344470,28757335
)
)
(1,125:18001245,29551932:1402502,455111,187504
k1,125:18082665,29551932:81420
x1,125:18430598,29551932
x1,125:18847479,29551932
(1,125:18847479,29650235:474849,303558,89201
x1,125:19273100,29650235
)
k1,125:19403747,29551932:81419
)
]
h1,125:19403747,29102388:78643,0,0
)
)
x1,125:19800058,29102388
(1,125:19800058,29200691:276140,303558,89201
x1,125:20016921,29200691
)
(1,125:20076198,28178322:482420,26213,1546666
x1,125:20558618,28178322
)
)
)
$1,125:20558618,29102388
k1,125:25456581,29102388:4897963
)
g1,125:25456581,29102388
)
(1,125:14801855,31439394:10654726,1146889,927973
g1,125:14801855,31439394
(1,125:14801855,31439394:708664,1146889,927973
k1,125:15510519,31439394:708664
(1,125:15510519,31439394:0,688125,294915
[1,125:15510519,31439394:0,688125,294915
(1,62:15510519,31439394:0,688125,294915
r1,149:15510519,31439394:0,983040,294915
)
]
)
$1,125:15510519,31439394
h1,125:15510519,31439394:0,0,0
$1,125:15510519,31439394
)
g1,125:15510519,31439394
(1,125:15510519,31439394:9946062,1146889,927973
$1,125:15510519,31439394
(1,125:15510519,31439394:7587222,1146889,927973
h1,125:15510519,31439394:0,0,0
g1,125:15692559,31439394
x1,125:16202285,31439394
g1,125:16384325,31439394
[1,125:16384325,31439394:946633,688132,927973
(1,125:16384325,31439394:946633,688132,360452
(1,125:16384325,30816798:946633,65536,983048
x1,125:17330958,30816798
)
)
(1,125:16384325,32212630:946633,303558,89201
k1,125:16643246,32212630:258921
x1,125:17045529,32212630
k1,125:17330958,32212630:258920
)
]
g1,125:17440182,31439394
[1,125:17440182,31439394:946633,688132,908405
(1,125:17440182,31439394:946633,688132,360452
(1,125:17440182,30816798:946633,65536,983048
x1,125:18386815,30816798
)
)
(1,125:17440182,32193062:946633,197518,89201
k1,125:17778418,32193062:338236
x1,125:18048580,32193062
k1,125:18386815,32193062:338235
)
]
g1,125:18496039,31439394
(1,125:18496039,31439394:4601702,1146889,819210
(1,125:18496039,30318718:518828,26213,1939886
x1,125:19014867,30318718
)
(1,125:19014867,31439394:1559788,898467,718758
(1,125:19014867,31439394:1559788,898467,718758
h1,125:19014867,31439394:78643,0,0
[1,125:19093510,31439394:1402502,898467,718758
(1,125:19093510,30996038:1402502,455111,187504
x1,125:19441443,30996038
x1,125:20034452,30996038
(1,125:20034452,31094341:461560,303558,89201
x1,125:20436735,31094341
)
)
(1,125:19093510,31970647:1402502,603348,187504
k1,125:19168179,31970647:74669
x1,125:19516112,31970647
[1,125:19552520,31970647:868823,603348,187504
(1,125:19651734,31804987:0,437688,0
x1,125:19979415,31804987
)
(1,125:19552520,31970647:868823,447828,187504
x1,125:19932993,31970647
(1,125:19932993,32068950:488350,303558,89201
x1,125:20388575,32068950
)
)
]
k1,125:20496012,31970647:74669
)
]
h1,125:20496012,31439394:78643,0,0
)
)
(1,125:20574655,31439394:1410450,1046704,637049
(1,125:20574655,31439394:1410450,1046704,637049
h1,125:20574655,31439394:78643,0,0
[1,125:20653298,31439394:1253164,1046704,637049
(1,125:20653298,30996038:1253164,603348,187504
x1,125:21001231,30996038
[1,125:21037639,30996038:868823,603348,187504
(1,125:21136853,30830378:0,437688,0
x1,125:21464534,30830378
)
(1,125:21037639,30996038:868823,447828,187504
x1,125:21418112,30996038
(1,125:21418112,31094341:488350,303558,89201
x1,125:21873694,31094341
)
)
]
)
(1,125:20653298,31888938:1253164,455111,187504
k1,125:20660049,31888938:6751
x1,125:21007982,31888938
x1,125:21424863,31888938
(1,125:21424863,31987241:474849,303558,89201
x1,125:21850484,31987241
)
k1,125:21906462,31888938:6750
)
]
h1,125:21906462,31439394:78643,0,0
)
)
x1,125:22302773,31439394
(1,125:22302773,31537697:276140,303558,89201
x1,125:22519636,31537697
)
(1,125:22578913,30318718:518828,26213,1939886
x1,125:23097741,30318718
)
)
)
$1,125:23097741,31439394
k1,125:25456581,31439394:2358840
)
g1,125:25456581,31439394
)
(1,125:14801855,33776400:10654726,1146889,927973
g1,125:14801855,33776400
(1,125:14801855,33776400:708664,1146889,927973
k1,125:15510519,33776400:708664
(1,125:15510519,33776400:0,688125,294915
[1,125:15510519,33776400:0,688125,294915
(1,62:15510519,33776400:0,688125,294915
r1,149:15510519,33776400:0,983040,294915
)
]
)
$1,125:15510519,33776400
h1,125:15510519,33776400:0,0,0
$1,125:15510519,33776400
)
g1,125:15510519,33776400
(1,125:15510519,33776400:9946062,1146889,927973
$1,125:15510519,33776400
(1,125:15510519,33776400:9946062,1146889,927973
h1,125:15510519,33776400:0,0,0
g1,125:15692559,33776400
x1,125:16202285,33776400
g1,125:16384325,33776400
[1,125:16384325,33776400:946633,688132,927973
(1,125:16384325,33776400:946633,688132,360452
(1,125:16384325,33153804:946633,65536,983048
x1,125:17330958,33153804
)
)
(1,125:16384325,34549636:946633,303558,89201
k1,125:16643246,34549636:258921
x1,125:17045529,34549636
k1,125:17330958,34549636:258920
)
]
g1,125:17440182,33776400
[1,125:17440182,33776400:946633,688132,908405
(1,125:17440182,33776400:946633,688132,360452
(1,125:17440182,33153804:946633,65536,983048
x1,125:18386815,33153804
)
)
(1,125:17440182,34530068:946633,197518,89201
k1,125:17778418,34530068:338236
x1,125:18048580,34530068
k1,125:18386815,34530068:338235
)
]
g1,125:18496039,33776400
(1,125:18496039,33776400:6960542,1146889,819210
(1,125:18496039,32655724:518828,26213,1939886
x1,125:19014867,32655724
)
(1,125:19014867,33776400:1559788,898467,718758
(1,125:19014867,33776400:1559788,898467,718758
h1,125:19014867,33776400:78643,0,0
[1,125:19093510,33776400:1402502,898467,718758
(1,125:19093510,33333044:1402502,455111,187504
x1,125:19441443,33333044
x1,125:20034452,33333044
(1,125:20034452,33431347:461560,303558,89201
x1,125:20436735,33431347
)
)
(1,125:19093510,34307653:1402502,603348,187504
k1,125:19168179,34307653:74669
x1,125:19516112,34307653
[1,125:19552520,34307653:868823,603348,187504
(1,125:19651734,34141993:0,437688,0
x1,125:19979415,34141993
)
(1,125:19552520,34307653:868823,447828,187504
x1,125:19932993,34307653
(1,125:19932993,34405956:488350,303558,89201
x1,125:20388575,34405956
)
)
]
k1,125:20496012,34307653:74669
)
]
h1,125:20496012,33776400:78643,0,0
)
)
(1,125:20574655,33776400:3769290,943721,637049
(1,125:20574655,33776400:3769290,943721,637049
h1,125:20574655,33776400:78643,0,0
[1,125:20653298,33776400:3612004,943721,637049
(1,125:20653298,33324203:3612004,491524,196611
x1,125:21001231,33324203
g1,125:21146863,33324203
(1,125:21146863,32832679:691771,0,655368
x1,125:21838634,32832679
)
(1,125:21838634,33520814:329956,197518,0
x1,125:22135822,33520814
)
g1,125:22277814,33324203
x1,125:22658287,33324203
(1,125:22658287,33422506:515376,303558,0
x1,125:23140895,33422506
)
x1,125:23665184,33324203
(1,125:23665184,33422506:600118,197518,89201
x1,125:24232534,33422506
)
)
(1,125:20653298,34225944:3612004,455111,187504
k1,125:21839469,34225944:1186171
x1,125:22187402,34225944
x1,125:22604283,34225944
(1,125:22604283,34324247:474849,303558,89201
x1,125:23029904,34324247
)
k1,125:24265302,34225944:1186170
)
]
h1,125:24265302,33776400:78643,0,0
)
)
x1,125:24661613,33776400
(1,125:24661613,33874703:276140,303558,89201
x1,125:24878476,33874703
)
(1,125:24937753,32655724:518828,26213,1939886
x1,125:25456581,32655724
)
)
)
$1,125:25456581,33776400
g1,125:25456581,33776400
)
g1,125:25456581,33776400
)
(1,125:14801855,36113406:10654726,1146889,927973
g1,125:14801855,36113406
(1,125:14801855,36113406:708664,1146889,927973
k1,125:15510519,36113406:708664
(1,125:15510519,36113406:0,688125,294915
[1,125:15510519,36113406:0,688125,294915
(1,62:15510519,36113406:0,688125,294915
r1,149:15510519,36113406:0,983040,294915
)
]
)
$1,125:15510519,36113406
h1,125:15510519,36113406:0,0,0
$1,125:15510519,36113406
)
g1,125:15510519,36113406
(1,125:15510519,36113406:9946062,1146889,927973
$1,125:15510519,36113406
(1,125:15510519,36113406:7519153,1146889,927973
h1,125:15510519,36113406:0,0,0
g1,125:15692559,36113406
x1,125:16202285,36113406
g1,125:16384325,36113406
[1,125:16384325,36113406:946633,688132,927973
(1,125:16384325,36113406:946633,688132,360452
(1,125:16384325,35490810:946633,65536,983048
x1,125:17330958,35490810
)
)
(1,125:16384325,36886642:946633,303558,89201
k1,125:16643246,36886642:258921
x1,125:17045529,36886642
k1,125:17330958,36886642:258920
)
]
g1,125:17440182,36113406
[1,125:17440182,36113406:946633,688132,908405
(1,125:17440182,36113406:946633,688132,360452
(1,125:17440182,35490810:946633,65536,983048
x1,125:18386815,35490810
)
)
(1,125:17440182,36867074:946633,197518,89201
k1,125:17778418,36867074:338236
x1,125:18048580,36867074
k1,125:18386815,36867074:338235
)
]
g1,125:18496039,36113406
(1,125:18496039,36113406:4242364,1146889,819210
(1,125:18496039,34992730:518828,26213,1939886
x1,125:19014867,34992730
)
(1,125:19014867,36113406:1559788,898467,718758
(1,125:19014867,36113406:1559788,898467,718758
h1,125:19014867,36113406:78643,0,0
[1,125:19093510,36113406:1402502,898467,718758
(1,125:19093510,35670050:1402502,455111,187504
x1,125:19441443,35670050
x1,125:20034452,35670050
(1,125:20034452,35768353:461560,303558,89201
x1,125:20436735,35768353
)
)
(1,125:19093510,36644659:1402502,603348,187504
k1,125:19168179,36644659:74669
x1,125:19516112,36644659
[1,125:19552520,36644659:868823,603348,187504
(1,125:19651734,36478999:0,437688,0
x1,125:19979415,36478999
)
(1,125:19552520,36644659:868823,447828,187504
x1,125:19932993,36644659
(1,125:19932993,36742962:488350,303558,89201
x1,125:20388575,36742962
)
)
]
k1,125:20496012,36644659:74669
)
]
h1,125:20496012,36113406:78643,0,0
)
)
x1,125:21066176,36113406
(1,125:21066176,36211709:559591,197518,89201
x1,125:21306377,36211709
x1,125:21592999,36211709
)
x1,125:21943435,36113406
(1,125:21943435,36211709:276140,303558,89201
x1,125:22160298,36211709
)
(1,125:22219575,34992730:518828,26213,1939886
x1,125:22738403,34992730
)
)
g1,125:22847627,36113406
x1,125:23029672,36113406
)
$1,125:23029672,36113406
k1,125:25456581,36113406:2426909
)
g1,125:25456581,36113406
)
]
]
)
$1,126:25456581,32760584
)
g1,126:25456581,32760584
)
k1,126:35522151,32760584:10065570
(1,126:35522151,32760584:0,4608475,4280795
(1,126:35522151,32760584:0,688125,294915
k1,126:34684744,32760584:-837407
(1,126:34684744,32760584:837407,688125,294915
(1,125:34684744,32760584:0,688125,294915
[1,125:34684744,32760584:0,688125,294915
(1,62:34684744,32760584:0,688125,294915
r1,149:34684744,32760584:0,983040,294915
)
]
)
(1,126:34684744,32760584:837407,491520,163840
x1,126:35267288,32760584
x1,126:35522151,32760584
)
)
)
)
k1,126:35522151,32760584:0
)
]
)
(1,129:4736286,38477421:30785865,551306,127431
h1,128:4736286,38477421:983040,0,0
x1,128:6147132,38477421
x1,128:6676882,38477421
k1,128:6895519,38477421:218637
x1,128:7805743,38477421
k1,128:8024380,38477421:218637
x1,128:9158519,38477421
k1,128:9377156,38477421:218637
x1,128:10726108,38477421
k1,128:10944745,38477421:218637
x1,128:11490880,38477421
k1,128:11709517,38477421:218637
x1,128:12619741,38477421
k1,128:12838378,38477421:218637
x1,128:14078103,38477421
x1,128:14405784,38477421
x1,128:15115758,38477421
k1,128:15334441,38477421:218683
$1,128:15334441,38477421
[1,128:15334441,38477421:498496,446791,0
(1,128:15440784,38468318:0,437688,0
x1,128:15768465,38468318
)
(1,128:15334441,38477421:498496,291271,0
x1,128:15832937,38477421
)
]
k1,128:16015284,38477421:182347
x1,128:16452192,38477421
k1,128:16634539,38477421:182347
x1,128:17177220,38477421
(1,128:17177220,38239596:1107811,313481,54614
x1,128:17510885,38239596
x1,128:18252263,38239596
)
$1,128:18285031,38477421
k1,128:18503668,38477421:218637
x1,128:18944216,38477421
k1,128:19162853,38477421:218637
x1,128:20386194,38477421
k1,128:20604831,38477421:218637
x1,128:21187375,38477421
k1,128:21406012,38477421:218637
x1,128:21952147,38477421
x1,128:22773169,38477421
x1,128:24102096,38477421
k1,128:24320733,38477421:218637
x1,128:24866868,38477421
k1,128:25085505,38477421:218637
x1,128:25995729,38477421
k1,128:26214366,38477421:218637
x1,128:27563318,38477421
k1,128:27781955,38477421:218637
x1,128:29496816,38477421
k1,128:29788639,38477421:291823
x1,128:32723200,38477421
k1,128:32941883,38477421:218683
$1,128:32941883,38477421
x1,128:33511679,38477421
$1,128:33530520,38477421
k1,128:33749157,38477421:218637
x1,128:34805018,38477421
k1,128:35023655,38477421:218637
$1,128:35023655,38477421
x1,128:35522151,38477421
$1,128:35522151,38477421
k1,129:35522151,38477421:0
)
(1,129:4736286,39460461:30785865,605170,127431
x1,129:5611921,39460461
g1,128:5830374,39460461
x1,128:6485735,39460461
x1,128:7869276,39460461
g1,128:8087729,39460461
x1,128:8633864,39460461
g1,128:8852317,39460461
x1,128:9762541,39460461
g1,128:9980994,39460461
x1,128:12130945,39460461
g1,128:12349398,39460461
x1,128:14064259,39460461
g1,128:14282712,39460461
$1,128:14282712,39460461
[1,128:14282712,39460461:588637,605170,0
(1,128:14413190,39292979:0,437688,0
x1,128:14740871,39292979
)
(1,128:14282712,39460461:588637,449650,0
x1,128:14852508,39460461
)
]
$1,128:14871349,39460461
g1,128:15089802,39460461
x1,128:16145663,39460461
g1,128:16364116,39460461
$1,128:16364116,39460461
[1,128:16364116,39460461:498496,446791,0
(1,128:16470459,39451358:0,437688,0
x1,128:16798140,39451358
)
(1,128:16364116,39460461:498496,291271,0
x1,128:16862612,39460461
)
]
$1,128:16862612,39460461
g1,128:17081065,39460461
x1,128:17956700,39460461
g1,128:18175153,39460461
x1,128:18721288,39460461
g1,128:18939741,39460461
x1,128:19849965,39460461
g1,128:20068418,39460461
x1,128:21417370,39460461
g1,128:21635823,39460461
x1,128:23350684,39460461
g1,128:23569137,39460461
x1,128:24624998,39460461
g1,128:24843451,39460461
$1,128:24843451,39460461
x1,128:25400052,39460461
$1,128:25446928,39460461
g1,128:25665381,39460461
x1,128:26721242,39460461
g1,128:26939695,39460461
$1,128:26939695,39460461
x1,128:27337460,39460461
$1,128:27347928,39460461
g1,128:27566381,39460461
x1,128:28442016,39460461
g1,128:28660469,39460461
x1,128:29206604,39460461
g1,128:29425057,39460461
x1,128:30335281,39460461
g1,128:30553734,39460461
x1,128:30899620,39460461
x1,128:32266775,39460461
g1,128:32485228,39460461
x1,128:34200089,39460461
k1,129:35522151,39460461:1322062
g1,129:35522151,39460461
)
(1,131:4736286,40443501:30785865,455111,0
h1,130:4736286,40443501:983040,0,0
x1,130:6411097,40443501
g1,130:6629550,40443501
x1,130:7831047,40443501
k1,131:35522151,40443501:27691104
g1,131:35522151,40443501
)
(1,134:18817899,41426541:16704252,491520,163840
(1,134:18817899,41426541:2622639,449650,127431
h1,134:18817899,41426541:0,0,0
x1,134:19316395,41426541
g1,134:19498435,41426541
x1,134:20008161,41426541
g1,134:20190201,41426541
x1,134:20759997,41426541
[1,134:20759997,41426541:498496,446791,0
(1,134:20866340,41417438:0,437688,0
x1,134:21194021,41417438
)
(1,134:20759997,41426541:498496,291271,0
x1,134:21258493,41426541
)
]
x1,134:21440538,41426541
)
(1,134:34684744,41426541:837407,491520,163840
(1,134:34684744,41426541:837407,491520,163840
x1,134:35267288,41426541
x1,134:35522151,41426541
)
)
)
(1,136:4736286,42901101:30785865,455111,0
x1,136:6010600,42901101
k1,136:35522152,42901101:29511552
g1,136:35522152,42901101
)
(1,139:17747319,43884141:17774832,898467,927973
(1,139:17747319,43884141:4763800,898467,927973
h1,139:17747319,43884141:0,0,0
[1,139:17747319,43884141:498496,446791,0
(1,139:17853662,43875038:0,437688,0
x1,139:18181343,43875038
)
(1,139:17747319,43884141:498496,291271,0
x1,139:18245815,43884141
)
]
g1,139:18427855,43884141
x1,139:18937581,43884141
g1,139:19119621,43884141
[1,139:19119621,43884141:946633,688132,927973
(1,139:19119621,43884141:946633,688132,360452
(1,139:19119621,43261545:946633,65536,983048
x1,139:20066254,43261545
)
)
(1,139:19119621,44657377:946633,303558,89201
k1,139:19378542,44657377:258921
x1,139:19780825,44657377
k1,139:20066254,44657377:258920
)
]
g1,139:20175478,43884141
(1,139:20175478,43884141:1559788,898467,631379
(1,139:20175478,43884141:1559788,898467,631379
h1,139:20175478,43884141:78643,0,0
[1,139:20254121,43884141:1402502,898467,631379
(1,139:20254121,43440785:1402502,455111,187504
x1,139:20602054,43440785
x1,139:21195063,43440785
(1,139:21195063,43539088:461560,303558,89201
x1,139:21597346,43539088
)
)
(1,139:20254121,44417216:1402502,605170,98303
k1,139:20369210,44417216:115089
x1,139:20717143,44417216
[1,139:20753551,44417216:787984,605170,98303
(1,139:20884029,44249734:0,437688,0
x1,139:21211710,44249734
)
(1,139:20753551,44417216:787984,449650,98303
x1,139:21323347,44417216
(1,139:21323347,44515519:218188,303558,0
x1,139:21508767,44515519
)
)
]
k1,139:21656623,44417216:115088
)
]
h1,139:21656623,43884141:78643,0,0
)
)
x1,139:22052934,43884141
(1,139:22052934,43982444:276140,303558,89201
x1,139:22269797,43982444
)
x1,139:22511119,43884141
)
(1,139:34684744,43884141:837407,491520,163840
(1,139:34684744,43884141:837407,491520,163840
x1,139:35267288,43884141
x1,139:35522151,43884141
)
)
)
]
(1,149:4736286,49328947:30785865,422343,0
(1,149:4736286,49328947:30785865,422343,0
k1,149:19965378,49328947:15229092
x1,149:20293059,49328947
k1,149:35522151,49328947:15229092
)
)
]
]
!48372
}2
!10
{3
[1,198:4736286,49328947:30785865,44592661,0
(1,198:4736286,4736286:0,0,0
[1,198:0,4736286:0,0,0
(1,198:0,0:0,0,0
g1,198:0,0
)
]
)
[1,198:4736286,49328947:30785865,47017493,0
[1,198:4736286,3097886:30785865,786432,0
(1,198:4736286,3097886:30785865,0,0
h1,198:4736286,3097886:30785865,0,0
)
]
[1,198:4736286,47362867:30785865,42626581,0
(1,141:4736286,5391646:30785865,546132,152916
(1,141:4736286,5391646:2015232,506811,0
g1,141:4736286,5391646
x1,141:5866782,5391646
g1,141:6751518,5391646
)
x1,141:7734558,5391646
x1,141:9477633,5391646
g1,141:9772545,5391646
x1,141:11697484,5391646
g1,141:11992396,5391646
x1,141:13066459,5391646
g1,141:13361371,5391646
x1,141:15539533,5391646
g1,141:15834445,5391646
x1,141:16301389,5391646
x1,141:18182818,5391646
k1,141:35522150,5391646:17339332
g1,141:35522150,5391646
)
(1,144:4736286,6797938:30785865,455111,0
x1,144:5337034,6797938
x1,143:6158056,6797938
x1,143:7486983,6797938
g1,143:7705436,6797938
x1,143:7960299,6797938
x1,143:8415410,6797938
x1,143:8724886,6797938
g1,143:8943339,6797938
x1,143:12877330,6797938
g1,143:13095783,6797938
x1,143:15012715,6797938
g1,143:15231168,6797938
x1,143:15813712,6797938
g1,143:16032165,6797938
x1,143:17858073,6797938
g1,143:18076526,6797938
x1,143:19278023,6797938
g1,143:19496476,6797938
x1,143:20406700,6797938
g1,143:20625153,6797938
x1,143:22538446,6797938
g1,143:22756899,6797938
x1,143:24722982,6797938
x1,143:25218143,6797938
g1,143:25436596,6797938
x1,143:26221210,6797938
g1,143:26439663,6797938
x1,143:26985798,6797938
x1,143:28571408,6797938
x1,143:28808066,6797938
g1,143:29026519,6797938
x1,143:29372405,6797938
x1,143:30998063,6797938
g1,143:31216516,6797938
x1,143:32092151,6797938
g1,143:32310604,6797938
x1,143:34902921,6797938
x1,143:35321624,6797938
k1,144:35522151,6797938:200527
g1,144:35522151,6797938
)
(1,149:4736286,10150753:30785865,2271471,1943791
h1,149:4736286,10150753:0,0,0
[1,149:4736286,10150753:30785865,2271471,1943791
(1,149:4736286,10052449:30785865,2369775,2042095
k1,148:4736286,10052449:0
(1,149:4736286,10052449:21500749,2369775,2042095
(1,148:4736286,10052449:0,688125,294915
[1,148:4736286,10052449:0,688125,294915
(1,62:4736286,10052449:0,688125,294915
r1,198:4736286,10052449:0,983040,294915
)
]
)
k1,149:4736286,10052449:9285115
(1,149:14021401,10052449:12215634,2369775,2042095
$1,149:14021401,10052449
(1,149:14021401,10052449:12215634,2369775,2042095
[1,148:14021401,10052449:12215634,2369775,2042095
[1,148:14021401,12094544:12215634,4411870,0
(1,148:14021401,8829564:12215634,1146890,927973
g1,148:14021401,8829564
(1,148:14021401,8829564:2738187,1146890,927973
k1,148:14903864,8829564:882463
(1,148:14903864,8829564:0,688125,294915
[1,148:14903864,8829564:0,688125,294915
(1,62:14903864,8829564:0,688125,294915
r1,198:14903864,8829564:0,983040,294915
)
]
)
$1,148:14903864,8829564
(1,148:14903864,8829564:1855724,447828,98303
x1,148:15441580,8829564
(1,148:15441580,8927867:1318008,318577,0
x1,148:16726820,8927867
)
)
$1,148:16759588,8829564
)
g1,148:16759588,8829564
(1,148:16759588,8829564:9477447,1146890,927973
$1,148:16759588,8829564
(1,148:16759588,8829564:7599662,1146890,927973
h1,148:16759588,8829564:0,0,0
g1,148:16941628,8829564
x1,148:17451354,8829564
g1,148:17633394,8829564
(1,148:17633394,8829564:925288,865699,449545
(1,148:17633394,8829564:925288,865699,449545
h1,148:17633394,8829564:78643,0,0
[1,148:17712037,8829564:768002,865699,449545
(1,148:17712037,8386208:768002,422343,0
k1,148:17932198,8386208:220161
x1,148:18259879,8386208
k1,148:18480039,8386208:220160
)
(1,148:17712037,9279108:768002,484966,0
x1,148:18095013,9279108
(1,148:18186036,9089782:294003,295640,0
x1,148:18447271,9089782
)
)
]
h1,148:18480039,8829564:78643,0,0
)
)
g1,148:18667906,8829564
[1,148:18667906,8829564:946633,688132,838772
(1,148:18667906,8829564:946633,688132,360452
(1,148:18667906,8206968:946633,65536,983048
x1,148:19614539,8206968
)
)
(1,148:18667906,9602800:946633,303558,0
k1,148:19048513,9602800:380607
x1,148:19233933,9602800
k1,148:19614539,9602800:380606
)
]
g1,148:19723763,8829564
[1,148:19723763,8829564:946633,688132,927973
(1,148:19723763,8829564:946633,688132,360452
(1,148:19723763,8206968:946633,65536,983048
x1,148:20670396,8206968
)
)
(1,148:19723763,9602800:946633,303558,89201
k1,148:20075394,9602800:351631
x1,148:20292257,9602800
k1,148:20670396,9602800:351630
)
]
g1,148:20779620,8829564
(1,148:20779620,8829564:3288361,1146890,908405
[1,148:20779620,7682674:218453,0,1966100
(1,148:20779620,7682674:218453,0,393220
x1,148:20998073,7682674
)
(1,148:20779620,8075894:218453,0,393220
x1,148:20998073,8075894
)
(1,148:20779620,8469114:218453,0,393220
x1,148:20998073,8469114
)
(1,148:20779620,8862334:218453,0,393220
x1,148:20998073,8862334
)
(1,148:20779620,9255554:218453,0,393220
x1,148:20998073,9255554
)
]
[1,148:20998073,8829564:946633,688132,908405
(1,148:20998073,8829564:946633,688132,360452
(1,148:20998073,8206968:946633,65536,983048
x1,148:21944706,8206968
)
)
(1,148:20998073,9583232:946633,197518,89201
k1,148:21336309,9583232:338236
x1,148:21606471,9583232
k1,148:21944706,9583232:338235
)
]
g1,148:22053930,8829564
[1,148:22053930,8829564:868823,603348,187504
(1,148:22153144,8663904:0,437688,0
x1,148:22480825,8663904
)
(1,148:22053930,8829564:868823,447828,187504
x1,148:22434403,8829564
(1,148:22434403,8927867:488350,303558,89201
x1,148:22889985,8927867
)
)
]
[1,148:22922753,8829564:926775,603348,187504
(1,148:23021967,8663904:0,437688,0
x1,148:23349648,8663904
)
(1,148:22922753,8829564:926775,447828,187504
x1,148:23303226,8829564
(1,148:23303226,8927867:546302,303558,89201
x1,148:23520089,8927867
x1,148:23816760,8927867
)
)
]
[1,148:23849528,7682674:218453,0,1966100
(1,148:23849528,7682674:218453,0,393220
x1,148:24067981,7682674
)
(1,148:23849528,8075894:218453,0,393220
x1,148:24067981,8075894
)
(1,148:23849528,8469114:218453,0,393220
x1,148:24067981,8469114
)
(1,148:23849528,8862334:218453,0,393220
x1,148:24067981,8862334
)
(1,148:23849528,9255554:218453,0,393220
x1,148:24067981,9255554
)
]
)
g1,148:24177205,8829564
x1,148:24359250,8829564
)
$1,148:24359250,8829564
k1,148:26237035,8829564:1877785
)
g1,148:26237035,8829564
)
(1,148:14021401,11166571:12215634,1146890,927973
g1,148:14021401,11166571
(1,148:14021401,11166571:2738187,1146890,927973
g1,148:14021401,11166571
(1,148:14021401,11166571:0,688125,294915
[1,148:14021401,11166571:0,688125,294915
(1,62:14021401,11166571:0,688125,294915
r1,198:14021401,11166571:0,983040,294915
)
]
)
$1,148:14021401,11166571
(1,148:14021401,11166571:2738187,447828,187504
x1,148:14559117,11166571
(1,148:14559117,11264874:2200471,318577,89201
x1,148:16726820,11264874
)
)
$1,148:16759588,11166571
)
g1,148:16759588,11166571
(1,148:16759588,11166571:9477447,1146890,927973
$1,148:16759588,11166571
(1,148:16759588,11166571:9477447,1146890,927973
h1,148:16759588,11166571:0,0,0
g1,148:16941628,11166571
x1,148:17451354,11166571
g1,148:17633394,11166571
(1,148:17633394,11166571:925288,865699,449545
(1,148:17633394,11166571:925288,865699,449545
h1,148:17633394,11166571:78643,0,0
[1,148:17712037,11166571:768002,865699,449545
(1,148:17712037,10723215:768002,422343,0
k1,148:17932198,10723215:220161
x1,148:18259879,10723215
k1,148:18480039,10723215:220160
)
(1,148:17712037,11616115:768002,484966,0
x1,148:18095013,11616115
(1,148:18186036,11426789:294003,295640,0
x1,148:18447271,11426789
)
)
]
h1,148:18480039,11166571:78643,0,0
)
)
g1,148:18667906,11166571
[1,148:18667906,11166571:946633,688132,838772
(1,148:18667906,11166571:946633,688132,360452
(1,148:18667906,10543975:946633,65536,983048
x1,148:19614539,10543975
)
)
(1,148:18667906,11939807:946633,303558,0
k1,148:19048513,11939807:380607
x1,148:19233933,11939807
k1,148:19614539,11939807:380606
)
]
g1,148:19723763,11166571
[1,148:19723763,11166571:946633,688132,927973
(1,148:19723763,11166571:946633,688132,360452
(1,148:19723763,10543975:946633,65536,983048
x1,148:20670396,10543975
)
)
(1,148:19723763,11939807:946633,303558,89201
k1,148:20075394,11939807:351631
x1,148:20292257,11939807
k1,148:20670396,11939807:351630
)
]
g1,148:20779620,11166571
(1,148:20779620,11166571:5166146,1146890,908405
[1,148:20779620,10019681:218453,0,1966100
(1,148:20779620,10019681:218453,0,393220
x1,148:20998073,10019681
)
(1,148:20779620,10412901:218453,0,393220
x1,148:20998073,10412901
)
(1,148:20779620,10806121:218453,0,393220
x1,148:20998073,10806121
)
(1,148:20779620,11199341:218453,0,393220
x1,148:20998073,11199341
)
(1,148:20779620,11592561:218453,0,393220
x1,148:20998073,11592561
)
]
[1,148:20998073,11166571:946633,688132,908405
(1,148:20998073,11166571:946633,688132,360452
(1,148:20998073,10543975:946633,65536,983048
x1,148:21944706,10543975
)
)
(1,148:20998073,11920239:946633,197518,89201
k1,148:21336309,11920239:338236
x1,148:21606471,11920239
k1,148:21944706,11920239:338235
)
]
g1,148:22053930,11166571
(1,148:22053930,11166571:3379380,753669,425990
(1,148:22053930,10439115:391396,26213,1153446
x1,148:22445326,10439115
)
[1,148:22445326,11166571:868823,603348,187504
(1,148:22544540,11000911:0,437688,0
x1,148:22872221,11000911
)
(1,148:22445326,11166571:868823,447828,187504
x1,148:22825799,11166571
(1,148:22825799,11264874:488350,303558,89201
x1,148:23281381,11264874
)
)
]
g1,148:23459781,11166571
x1,148:23969507,11166571
g1,148:24115139,11166571
[1,148:24115139,11166571:926775,603348,187504
(1,148:24214353,11000911:0,437688,0
x1,148:24542034,11000911
)
(1,148:24115139,11166571:926775,447828,187504
x1,148:24495612,11166571
(1,148:24495612,11264874:546302,303558,89201
x1,148:24712475,11264874
x1,148:25009146,11264874
)
)
]
(1,148:25041914,10439115:391396,26213,1153446
x1,148:25433310,10439115
)
)
(1,148:25433310,10574920:294003,295640,0
x1,148:25694545,10574920
)
[1,148:25727313,10019681:218453,0,1966100
(1,148:25727313,10019681:218453,0,393220
x1,148:25945766,10019681
)
(1,148:25727313,10412901:218453,0,393220
x1,148:25945766,10412901
)
(1,148:25727313,10806121:218453,0,393220
x1,148:25945766,10806121
)
(1,148:25727313,11199341:218453,0,393220
x1,148:25945766,11199341
)
(1,148:25727313,11592561:218453,0,393220
x1,148:25945766,11592561
)
]
)
g1,148:26054990,11166571
x1,148:26237035,11166571
)
$1,148:26237035,11166571
g1,148:26237035,11166571
)
g1,148:26237035,11166571
)
]
]
)
$1,149:26237035,10052449
)
g1,149:26237035,10052449
)
k1,149:35522151,10052449:9285116
(1,149:35522151,10052449:0,2369775,2042095
(1,149:35522151,10052449:0,688125,294915
k1,149:34684744,10052449:-837407
(1,149:34684744,10052449:837407,688125,294915
(1,148:34684744,10052449:0,688125,294915
[1,148:34684744,10052449:0,688125,294915
(1,62:34684744,10052449:0,688125,294915
r1,198:34684744,10052449:0,983040,294915
)
]
)
(1,149:34684744,10052449:837407,491520,163840
x1,149:35267288,10052449
x1,149:35522151,10052449
)
)
)
)
k1,149:35522151,10052449:0
)
]
)
(1,152:4736286,13470800:30785865,491520,163840
h1,151:4736286,13470800:983040,0,0
x1,151:8051322,13470800
g1,151:8269775,13470800
x1,151:9600524,13470800
g1,151:9818977,13470800
x1,151:10792917,13470800
g1,151:11011370,13470800
(1,151:11011370,13470800:837407,491520,163840
x1,151:11593914,13470800
h1,151:11593914,13470800:0,0,0
x1,151:11848777,13470800
)
k1,152:35522151,13470800:23673374
g1,152:35522151,13470800
)
(1,159:4736286,18696067:30785865,3980083,3652403
h1,159:4736286,18696067:0,0,0
[1,159:4736286,18696067:30785865,3980083,3652403
(1,159:4736286,18597763:30785865,4078387,3750707
k1,158:4736286,18597763:0
(1,159:4736286,18597763:20386933,4078387,3750707
(1,158:4736286,18597763:0,688125,294915
[1,158:4736286,18597763:0,688125,294915
(1,62:4736286,18597763:0,688125,294915
r1,198:4736286,18597763:0,983040,294915
)
]
)
k1,159:4736286,18597763:10398932
(1,159:15135218,18597763:9988001,4078387,3750707
$1,159:15135218,18597763
(1,159:15135218,18597763:9988001,4078387,3750707
[1,158:15135218,18597763:9988001,4078387,3750707
[1,158:15135218,21800622:9988001,7281246,547848
(1,158:15135218,15417843:9988001,898467,927973
g1,158:15135218,15417843
(1,158:15135218,15417843:722165,898467,927973
g1,158:15135218,15417843
(1,158:15135218,15417843:0,688125,294915
[1,158:15135218,15417843:0,688125,294915
(1,62:15135218,15417843:0,688125,294915
r1,198:15135218,15417843:0,983040,294915
)
]
)
$1,158:15135218,15417843
[1,158:15135218,15417843:722165,437688,187504
(1,158:15200413,15417843:0,437688,0
x1,158:15528094,15417843
)
(1,158:15135218,15417843:722165,282168,187504
x1,158:15554453,15417843
(1,158:15554453,15516146:302930,197518,89201
x1,158:15824615,15516146
)
)
]
$1,158:15857383,15417843
)
g1,158:15857383,15417843
(1,158:15857383,15417843:9265836,898467,927973
$1,158:15857383,15417843
(1,158:15857383,15417843:4083259,898467,927973
h1,158:15857383,15417843:0,0,0
g1,158:16039423,15417843
x1,158:16549149,15417843
g1,158:16731189,15417843
[1,158:16731189,15417843:946633,688132,927973
(1,158:16731189,15417843:946633,688132,360452
(1,158:16731189,14795247:946633,65536,983048
x1,158:17677822,14795247
)
)
(1,158:16731189,16191079:946633,303558,89201
k1,158:16990110,16191079:258921
x1,158:17392393,16191079
k1,158:17677822,16191079:258920
)
]
g1,158:17787046,15417843
(1,158:17787046,15417843:1559788,898467,718758
(1,158:17787046,15417843:1559788,898467,718758
h1,158:17787046,15417843:78643,0,0
[1,158:17865689,15417843:1402502,898467,718758
(1,158:17865689,14974487:1402502,455111,187504
x1,158:18213622,14974487
x1,158:18806631,14974487
(1,158:18806631,15072790:461560,303558,89201
x1,158:19208914,15072790
)
)
(1,158:17865689,15949096:1402502,603348,187504
k1,158:17940358,15949096:74669
x1,158:18288291,15949096
[1,158:18324699,15949096:868823,603348,187504
(1,158:18423913,15783436:0,437688,0
x1,158:18751594,15783436
)
(1,158:18324699,15949096:868823,447828,187504
x1,158:18705172,15949096
(1,158:18705172,16047399:488350,303558,89201
x1,158:19160754,16047399
)
)
]
k1,158:19268191,15949096:74669
)
]
h1,158:19268191,15417843:78643,0,0
)
)
x1,158:19664502,15417843
(1,158:19664502,15516146:276140,303558,89201
x1,158:19881365,15516146
)
)
$1,158:19940642,15417843
k1,158:25123219,15417843:5182577
)
g1,158:25123219,15417843
)
(1,158:15135218,17663505:9988001,1055545,927973
g1,158:15135218,17663505
(1,158:15135218,17663505:722165,1055545,927973
k1,158:15857383,17663505:722165
(1,158:15857383,17663505:0,688125,294915
[1,158:15857383,17663505:0,688125,294915
(1,62:15857383,17663505:0,688125,294915
r1,198:15857383,17663505:0,983040,294915
)
]
)
$1,158:15857383,17663505
h1,158:15857383,17663505:0,0,0
$1,158:15857383,17663505
)
g1,158:15857383,17663505
(1,158:15857383,17663505:9265836,1055545,927973
$1,158:15857383,17663505
(1,158:15857383,17663505:8277157,1055545,927973
h1,158:15857383,17663505:0,0,0
g1,158:16039423,17663505
x1,158:16549149,17663505
g1,158:16731189,17663505
(1,158:16731189,17663505:2013010,865699,547848
(1,158:16731189,17663505:2013010,865699,547848
h1,158:16731189,17663505:78643,0,0
[1,158:16809832,17663505:1855724,865699,547848
(1,158:16809832,17220149:1855724,422343,0
k1,158:17573854,17220149:764022
x1,158:17901535,17220149
k1,158:18665556,17220149:764021
)
(1,158:16809832,18113049:1855724,447828,98303
x1,158:17347548,18113049
(1,158:17347548,18211352:1318008,318577,0
x1,158:18632788,18211352
)
)
]
h1,158:18665556,17663505:78643,0,0
)
)
g1,158:18853423,17663505
[1,158:18853423,17663505:946633,688132,927973
(1,158:18853423,17663505:946633,688132,360452
(1,158:18853423,17040909:946633,65536,983048
x1,158:19800056,17040909
)
)
(1,158:18853423,18436741:946633,303558,89201
k1,158:19112344,18436741:258921
x1,158:19514627,18436741
k1,158:19800056,18436741:258920
)
]
g1,158:19909280,17663505
(1,158:19909280,17663505:3631452,1055545,718758
(1,158:19909280,17663505:3631452,1055545,718758
h1,158:19909280,17663505:78643,0,0
[1,158:19987923,17663505:3474166,1055545,718758
(1,158:19987923,17211308:3474166,603348,196611
x1,158:20335856,17211308
g1,158:20481488,17211308
(1,158:20481488,16719784:691771,0,655368
x1,158:21173259,16719784
)
(1,158:21173259,17407919:329956,197518,0
x1,158:21470447,17407919
)
g1,158:21612439,17211308
[1,158:21612439,17211308:895849,603348,98303
(1,158:21711653,17045648:0,437688,0
x1,158:22039334,17045648
)
(1,158:21612439,17211308:895849,447828,98303
x1,158:21992912,17211308
(1,158:21992912,17309611:515376,303558,0
x1,158:22475520,17309611
)
)
]
[1,158:22508288,17211308:953801,603348,187504
(1,158:22607502,17045648:0,437688,0
x1,158:22935183,17045648
)
(1,158:22508288,17211308:953801,447828,187504
x1,158:22888761,17211308
(1,158:22888761,17309611:573328,303558,89201
x1,158:23105624,17309611
x1,158:23429321,17309611
)
)
]
)
(1,158:19987923,18194758:3474166,603348,187504
k1,158:21098424,18194758:1110501
x1,158:21446357,18194758
[1,158:21482765,18194758:868823,603348,187504
(1,158:21581979,18029098:0,437688,0
x1,158:21909660,18029098
)
(1,158:21482765,18194758:868823,447828,187504
x1,158:21863238,18194758
(1,158:21863238,18293061:488350,303558,89201
x1,158:22318820,18293061
)
)
]
k1,158:23462089,18194758:1110501
)
]
h1,158:23462089,17663505:78643,0,0
)
)
x1,158:23858400,17663505
(1,158:23858400,17761808:276140,303558,89201
x1,158:24075263,17761808
)
)
$1,158:24134540,17663505
k1,158:25123219,17663505:988679
)
g1,158:25123219,17663505
)
(1,158:15135218,19719321:9988001,865699,927973
g1,158:15135218,19719321
(1,158:15135218,19719321:722165,865699,927973
k1,158:15857383,19719321:722165
(1,158:15857383,19719321:0,688125,294915
[1,158:15857383,19719321:0,688125,294915
(1,62:15857383,19719321:0,688125,294915
r1,198:15857383,19719321:0,983040,294915
)
]
)
$1,158:15857383,19719321
h1,158:15857383,19719321:0,0,0
$1,158:15857383,19719321
)
g1,158:15857383,19719321
(1,158:15857383,19719321:9265836,865699,927973
$1,158:15857383,19719321
(1,158:15857383,19719321:9265836,865699,927973
h1,158:15857383,19719321:0,0,0
g1,158:16039423,19719321
x1,158:16549149,19719321
g1,158:16731189,19719321
(1,158:16731189,19719321:2013010,865699,547848
(1,158:16731189,19719321:2013010,865699,547848
h1,158:16731189,19719321:78643,0,0
[1,158:16809832,19719321:1855724,865699,547848
(1,158:16809832,19275965:1855724,422343,0
k1,158:17573854,19275965:764022
x1,158:17901535,19275965
k1,158:18665556,19275965:764021
)
(1,158:16809832,20168865:1855724,447828,98303
x1,158:17347548,20168865
(1,158:17347548,20267168:1318008,318577,0
x1,158:18632788,20267168
)
)
]
h1,158:18665556,19719321:78643,0,0
)
)
g1,158:18853423,19719321
[1,158:18853423,19719321:946633,688132,927973
(1,158:18853423,19719321:946633,688132,360452
(1,158:18853423,19096725:946633,65536,983048
x1,158:19800056,19096725
)
)
(1,158:18853423,20492557:946633,303558,89201
k1,158:19112344,20492557:258921
x1,158:19514627,20492557
k1,158:19800056,20492557:258920
)
]
g1,158:19909280,19719321
(1,158:19909280,19719321:5213939,753669,425990
(1,158:19909280,18991865:309476,26213,1153446
x1,158:20218756,18991865
)
[1,158:20218756,19719321:926775,603348,187504
(1,158:20317970,19553661:0,437688,0
x1,158:20645651,19553661
)
(1,158:20218756,19719321:926775,447828,187504
x1,158:20599229,19719321
(1,158:20599229,19817624:546302,303558,89201
x1,158:20816092,19817624
x1,158:21112763,19817624
)
)
]
x1,158:21463199,19719321
(1,158:21463199,19817624:276140,303558,89201
x1,158:21680062,19817624
)
g1,158:21884971,19719321
x1,158:22394697,19719321
g1,158:22540329,19719321
x1,158:22831600,19719321
(1,158:22831600,19817624:461560,303558,89201
x1,158:23233883,19817624
)
[1,158:23293160,19719321:926775,603348,187504
(1,158:23392374,19553661:0,437688,0
x1,158:23720055,19553661
)
(1,158:23293160,19719321:926775,447828,187504
x1,158:23673633,19719321
(1,158:23673633,19817624:546302,303558,89201
x1,158:23890496,19817624
x1,158:24187167,19817624
)
)
]
x1,158:24537603,19719321
(1,158:24537603,19817624:276140,303558,89201
x1,158:24754466,19817624
)
(1,158:24813743,18991865:309476,26213,1153446
x1,158:25123219,18991865
)
)
)
$1,158:25123219,19719321
g1,158:25123219,19719321
)
g1,158:25123219,19719321
)
(1,158:15135218,21800622:9988001,891184,547848
g1,158:15135218,21800622
(1,158:15135218,21800622:722165,891184,547848
k1,158:15857383,21800622:722165
(1,158:15857383,21800622:0,688125,294915
[1,158:15857383,21800622:0,688125,294915
(1,62:15857383,21800622:0,688125,294915
r1,198:15857383,21800622:0,983040,294915
)
]
)
$1,158:15857383,21800622
h1,158:15857383,21800622:0,0,0
$1,158:15857383,21800622
)
g1,158:15857383,21800622
(1,158:15857383,21800622:9265836,891184,547848
$1,158:15857383,21800622
(1,158:15857383,21800622:4478585,891184,547848
h1,158:15857383,21800622:0,0,0
g1,158:16039423,21800622
x1,158:16549149,21800622
g1,158:16731189,21800622
(1,158:16731189,21800622:2013010,891184,547848
(1,158:16731189,21800622:2013010,891184,547848
h1,158:16731189,21800622:78643,0,0
[1,158:16809832,21800622:1855724,891184,547848
(1,158:16809832,21357266:1855724,447828,54613
k1,158:16936359,21357266:126527
x1,158:17319335,21357266
g1,158:17555990,21357266
x1,158:18065716,21357266
g1,158:18211348,21357266
x1,158:18539029,21357266
k1,158:18665556,21357266:126527
)
(1,158:16809832,22250166:1855724,447828,98303
x1,158:17347548,22250166
(1,158:17347548,22348469:1318008,318577,0
x1,158:18632788,22348469
)
)
]
h1,158:18665556,21800622:78643,0,0
)
)
[1,158:18744199,21800622:1001491,605170,0
(1,158:18874677,21633140:0,437688,0
x1,158:19202358,21633140
)
(1,158:18744199,21800622:1001491,584074,0
x1,158:19313995,21800622
(1,158:19332836,21530029:412854,313481,0
x1,158:19642380,21530029
)
)
]
x1,158:20143455,21800622
x1,158:20335968,21800622
)
$1,158:20335968,21800622
k1,158:25123219,21800622:4787251
)
g1,158:25123219,21800622
)
]
]
)
$1,159:25123219,18597763
)
g1,159:25123219,18597763
)
k1,159:35522151,18597763:10398932
(1,159:35522151,18597763:0,4078387,3750707
(1,159:35522151,18597763:0,688125,294915
k1,159:34357063,18597763:-1165088
(1,159:34357063,18597763:1165088,688125,294915
(1,158:34357063,18597763:0,688125,294915
[1,158:34357063,18597763:0,688125,294915
(1,62:34357063,18597763:0,688125,294915
r1,198:34357063,18597763:0,983040,294915
)
]
)
(1,159:34357063,18597763:1165088,491520,163840
x1,159:35267288,18597763
x1,159:35522151,18597763
)
)
)
)
k1,159:35522151,18597763:0
)
]
)
(1,162:4736286,23688317:30785865,455111,127431
h1,161:4736286,23688317:983040,0,0
x1,161:7730924,23688317
g1,161:7949377,23688317
x1,161:8422693,23688317
x1,161:8695759,23688317
g1,161:8914212,23688317
x1,161:10734662,23688317
k1,162:35522150,23688317:24787488
g1,162:35522150,23688317
)
(1,164:14431287,24772468:21090864,891184,547848
(1,164:14431287,24772468:11395863,891184,547848
h1,164:14431287,24772468:0,0,0
x1,164:14929783,24772468
g1,164:15111823,24772468
x1,164:15621549,24772468
g1,164:15803589,24772468
(1,164:15803589,24772468:2013010,891184,547848
(1,164:15803589,24772468:2013010,891184,547848
h1,164:15803589,24772468:78643,0,0
[1,164:15882232,24772468:1855724,891184,547848
(1,164:15882232,24329112:1855724,447828,54613
k1,164:16008759,24329112:126527
x1,164:16391735,24329112
g1,164:16628390,24329112
x1,164:17138116,24329112
g1,164:17283748,24329112
x1,164:17611429,24329112
k1,164:17737956,24329112:126527
)
(1,164:15882232,25222012:1855724,447828,98303
x1,164:16419948,25222012
(1,163:16419948,25320315:1318008,318577,0
x1,163:17705188,25320315
)
)
]
h1,164:17737956,24772468:78643,0,0
)
)
x1,164:18386395,24772468
[1,164:18386395,24772468:1001491,605170,0
(1,164:18516873,24604986:0,437688,0
x1,164:18844554,24604986
)
(1,164:18386395,24772468:1001491,584074,0
x1,164:18956191,24772468
(1,164:18975032,24501875:412854,313481,0
x1,164:19284576,24501875
)
)
]
x1,164:19785651,24772468
g1,164:19978159,24772468
x1,164:20487885,24772468
g1,164:20669925,24772468
(1,164:20669925,24772468:2013010,891184,547848
(1,164:20669925,24772468:2013010,891184,547848
h1,164:20669925,24772468:78643,0,0
[1,164:20748568,24772468:1855724,891184,547848
(1,164:20748568,24329112:1855724,447828,54613
k1,164:20875095,24329112:126527
x1,164:21258071,24329112
g1,164:21494726,24329112
x1,164:22004452,24329112
g1,164:22150084,24329112
x1,164:22477765,24329112
k1,164:22604292,24329112:126527
)
(1,164:20748568,25222012:1855724,447828,98303
x1,164:21286284,25222012
(1,163:21286284,25320315:1318008,318577,0
x1,163:22571524,25320315
)
)
]
h1,164:22604292,24772468:78643,0,0
)
)
x1,164:23822527,24772468
(1,164:23822527,24501875:412854,313481,0
x1,164:24132071,24501875
)
x1,164:24805177,24772468
(1,164:24824018,24501875:412854,313481,0
x1,164:25133562,24501875
)
x1,164:25634637,24772468
x1,164:25827150,24772468
)
(1,164:34357063,24772468:1165088,491520,163840
(1,164:34357063,24772468:1165088,491520,163840
x1,164:35267288,24772468
x1,164:35522151,24772468
)
)
)
(1,166:4736286,26836394:30785865,546132,152916
(1,166:4736286,26836394:2015232,506811,0
g1,166:4736286,26836394
x1,166:5866782,26836394
g1,166:6751518,26836394
)
x1,166:9438951,26836394
g1,166:9733863,26836394
x1,166:12999650,26836394
x1,166:15272930,26836394
g1,166:15567842,26836394
x1,166:16641905,26836394
g1,166:16936817,26836394
x1,166:19715270,26836394
g1,166:20010182,26836394
x1,166:20354246,26836394
x1,166:21288134,26836394
x1,166:22065373,26836394
g1,166:22360285,26836394
x1,166:23072989,26836394
g1,166:23367901,26836394
x1,166:23834845,26836394
x1,166:25716274,26836394
k1,166:35522151,26836394:9805877
g1,166:35522151,26836394
)
(1,169:4736286,28242686:30785865,455111,127431
x1,169:7024588,28242686
k1,168:7333021,28242686:308433
x1,168:8243245,28242686
k1,168:8551679,28242686:308434
x1,168:8897565,28242686
x1,168:10264720,28242686
k1,168:10573153,28242686:308433
x1,168:12486446,28242686
k1,168:12794879,28242686:308433
x1,168:13235427,28242686
k1,168:13543861,28242686:308434
x1,168:14983836,28242686
x1,168:15620992,28242686
k1,168:15929425,28242686:308433
x1,168:17260174,28242686
k1,168:17568607,28242686:308433
x1,168:19088681,28242686
k1,168:19397024,28242686:308343
x1,168:20671339,28242686
k1,168:20979772,28242686:308433
x1,168:22310520,28242686
k1,168:22618954,28242686:308434
x1,168:25076562,28242686
k1,168:25384995,28242686:308433
x1,168:26295219,28242686
k1,168:26603652,28242686:308433
x1,168:28500560,28242686
k1,168:28808993,28242686:308433
x1,168:31601562,28242686
k1,168:31909996,28242686:308434
x1,168:34005334,28242686
k1,168:34336262,28242686:330928
x1,168:34773170,28242686
k1,168:35081603,28242686:308433
x1,168:35522151,28242686
k1,168:35522151,28242686:0
)
(1,169:4736286,29225726:30785865,491520,163840
x1,169:6707832,29225726
x1,168:8202420,29225726
x1,168:9132669,29225726
g1,168:9351122,29225726
x1,168:9933666,29225726
g1,168:10152119,29225726
x1,168:11286258,29225726
g1,168:11504711,29225726
x1,168:12944686,29225726
x1,168:13217752,29225726
g1,168:13436205,29225726
$1,168:13436205,29225726
[1,168:13436205,29225726:498496,446791,0
(1,168:13542548,29216623:0,437688,0
x1,168:13870229,29216623
)
(1,168:13436205,29225726:498496,291271,0
x1,168:13934701,29225726
)
]
$1,168:13934701,29225726
g1,168:14153154,29225726
x1,168:15209015,29225726
g1,168:15427468,29225726
x1,168:16701782,29225726
g1,168:16920235,29225726
x1,168:17834099,29225726
g1,168:18052552,29225726
x1,168:19026492,29225726
g1,168:19244945,29225726
(1,168:19244945,29225726:837407,491520,163840
x1,168:19827489,29225726
h1,168:19827489,29225726:0,0,0
x1,168:20082352,29225726
)
g1,168:20300805,29225726
x1,168:20883349,29225726
g1,168:21101802,29225726
x1,168:23894371,29225726
g1,168:24112824,29225726
x1,168:25095866,29225726
x1,168:25605592,29225726
k1,169:35522151,29225726:9916559
g1,169:35522151,29225726
)
(1,170:4736286,31125812:30785865,455111,0
(1,170:4736286,31125812:2302850,422343,0
g1,170:4736286,31125812
x1,170:6285476,31125812
g1,170:7039136,31125812
)
x1,170:9142648,31125812
g1,170:9393868,31125812
x1,170:9791633,31125812
x1,170:11399989,31125812
k1,170:35522151,31125812:24122162
g1,170:35522151,31125812
)
(1,173:4736286,32532104:30785865,455111,0
x1,173:5409852,32532104
x1,172:5646509,32532104
g1,172:5864962,32532104
x1,172:6520323,32532104
x1,172:7539774,32532104
k1,173:35522150,32532104:27982376
g1,173:35522150,32532104
)
(1,175:15691501,33515144:19830650,865699,908405
(1,175:15691501,33515144:8875435,865699,908405
h1,175:15691501,33515144:0,0,0
x1,175:16502965,33515144
(1,174:16502965,33613447:1318008,318577,0
x1,174:17788205,33613447
)
x1,174:18075836,33515144
(1,175:18075836,33613447:461560,303558,89201
x1,175:18478119,33613447
)
g1,175:18719436,33515144
x1,175:19229162,33515144
g1,175:19411202,33515144
(1,175:19411202,33515144:2013010,865699,547848
(1,175:19411202,33515144:2013010,865699,547848
h1,175:19411202,33515144:78643,0,0
[1,175:19489845,33515144:1855724,865699,547848
(1,175:19489845,33071788:1855724,422343,0
k1,175:20253867,33071788:764022
x1,175:20581548,33071788
k1,175:21345569,33071788:764021
)
(1,175:19489845,33964688:1855724,447828,98303
x1,175:20027561,33964688
(1,174:20027561,34062991:1318008,318577,0
x1,174:21312801,34062991
)
)
]
h1,175:21345569,33515144:78643,0,0
)
)
g1,175:21533436,33515144
[1,175:21533436,33515144:946633,688132,908405
(1,175:21533436,33515144:946633,688132,360452
(1,175:21533436,32892548:946633,65536,983048
x1,175:22480069,32892548
)
)
(1,175:21533436,34268812:946633,197518,89201
k1,175:21871672,34268812:338236
x1,175:22141834,34268812
k1,175:22480069,34268812:338235
)
]
g1,175:22589293,33515144
[1,175:22589293,33515144:868823,603348,187504
(1,175:22688507,33349484:0,437688,0
x1,175:23016188,33349484
)
(1,175:22589293,33515144:868823,447828,187504
x1,175:22969766,33515144
(1,175:22969766,33613447:488350,303558,89201
x1,175:23425348,33613447
)
)
]
[1,175:23458116,33515144:926775,603348,187504
(1,175:23557330,33349484:0,437688,0
x1,175:23885011,33349484
)
(1,175:23458116,33515144:926775,447828,187504
x1,175:23838589,33515144
(1,175:23838589,33613447:546302,303558,89201
x1,175:24055452,33613447
x1,175:24352123,33613447
)
)
]
x1,175:24566936,33515144
)
(1,175:34357063,33515144:1165088,491520,163840
(1,175:34357063,33515144:1165088,491520,163840
x1,175:35267288,33515144
x1,175:35522151,33515144
)
)
)
(1,178:4736286,35435716:30785865,455111,0
h1,177:4736286,35435716:983040,0,0
x1,177:6469350,35435716
g1,177:6687803,35435716
x1,177:7638077,35435716
x1,177:8457278,35435716
g1,177:8675731,35435716
x1,177:9221866,35435716
g1,177:9440319,35435716
x1,177:11697675,35435716
g1,177:11916128,35435716
x1,177:12753535,35435716
h1,177:12753535,35435716:0,0,0
g1,177:12971988,35435716
x1,177:13756602,35435716
g1,177:13975055,35435716
x1,177:15578870,35435716
g1,177:15797323,35435716
x1,177:16143209,35435716
x1,177:17510364,35435716
g1,177:17728817,35435716
x1,177:18202133,35435716
x1,177:18475199,35435716
g1,177:18693652,35435716
x1,177:19385423,35435716
x1,177:19713104,35435716
x1,177:19986170,35435716
k1,178:35522151,35435716:15535981
g1,178:35522151,35435716
)
(1,180:16357108,37237956:19165043,891184,547848
(1,180:16357108,37237956:7544222,891184,547848
h1,180:16357108,37237956:0,0,0
[1,180:16357108,37237956:498496,446791,0
(1,180:16463451,37228853:0,437688,0
x1,180:16791132,37228853
)
(1,180:16357108,37237956:498496,291271,0
x1,180:16855604,37237956
)
]
g1,180:17037644,37237956
x1,180:17547370,37237956
g1,180:17729410,37237956
(1,180:17729410,37237956:2013010,891184,547848
(1,180:17729410,37237956:2013010,891184,547848
h1,180:17729410,37237956:78643,0,0
[1,180:17808053,37237956:1855724,891184,547848
(1,180:17808053,36794600:1855724,447828,54613
k1,180:17934580,36794600:126527
x1,180:18317556,36794600
g1,180:18554211,36794600
x1,180:19063937,36794600
g1,180:19209569,36794600
x1,180:19537250,36794600
k1,180:19663777,36794600:126527
)
(1,180:17808053,37687500:1855724,447828,98303
x1,180:18345769,37687500
(1,179:18345769,37785803:1318008,318577,0
x1,179:19631009,37785803
)
)
]
h1,180:19663777,37237956:78643,0,0
)
)
[1,180:19742420,37237956:1001491,605170,0
(1,180:19872898,37070474:0,437688,0
x1,180:20200579,37070474
)
(1,180:19742420,37237956:1001491,584074,0
x1,180:20312216,37237956
(1,180:20331057,36967363:412854,313481,0
x1,180:20640601,36967363
)
)
]
x1,180:21141676,37237956
g1,180:21334184,37237956
x1,180:21843910,37237956
g1,180:22025950,37237956
x1,180:22309561,37237956
[1,180:22309561,37237956:1001491,605170,0
(1,180:22440039,37070474:0,437688,0
x1,180:22767720,37070474
)
(1,180:22309561,37237956:1001491,584074,0
x1,180:22879357,37237956
(1,180:22898198,36967363:412854,313481,0
x1,180:23207742,36967363
)
)
]
x1,180:23708817,37237956
x1,180:23901330,37237956
)
(1,180:34357063,37237956:1165088,491520,163840
(1,180:34357063,37237956:1165088,491520,163840
x1,180:35267288,37237956
x1,180:35522151,37237956
)
)
)
(1,182:4736286,39125651:30785865,455111,127431
x1,182:6412917,39125651
g1,181:6631370,39125651
$1,181:6631370,39125651
x1,181:6914981,39125651
$1,181:6914981,39125651
g1,181:7133434,39125651
x1,181:7573982,39125651
g1,181:7792435,39125651
x1,181:9216025,39125651
g1,181:9434478,39125651
x1,181:9798568,39125651
x1,181:11367796,39125651
x1,181:11640862,39125651
g1,181:11859315,39125651
x1,181:14047494,39125651
x1,181:14466197,39125651
k1,182:35522151,39125651:21055954
g1,182:35522151,39125651
)
(1,183:4736286,41025737:30785865,455111,0
(1,183:4736286,41025737:2302850,422343,0
g1,183:4736286,41025737
x1,183:6285476,41025737
g1,183:7039136,41025737
)
x1,183:7554319,41025737
x1,183:8995191,41025737
x1,183:10146616,41025737
g1,183:10397836,41025737
x1,183:10795601,41025737
x1,183:12403957,41025737
k1,183:35522151,41025737:23118194
g1,183:35522151,41025737
)
(1,186:4736286,42432029:30785865,455111,0
x1,186:5409852,42432029
x1,185:5646509,42432029
g1,185:5864962,42432029
x1,185:6520323,42432029
x1,185:7539774,42432029
k1,186:35522150,42432029:27982376
g1,186:35522150,42432029
)
(1,188:13818545,43778076:21703606,1280511,819210
(1,188:13818545,43778076:12621347,1280511,819210
h1,188:13818545,43778076:0,0,0
x1,188:14630009,43778076
(1,187:14630009,43876379:2192734,318577,0
x1,187:14982266,43876379
x1,187:15984880,43876379
x1,187:16789975,43876379
)
x1,187:17077606,43778076
(1,188:17077606,43876379:461560,303558,89201
x1,188:17479889,43876379
)
g1,188:17721206,43778076
x1,188:18230932,43778076
g1,188:18412972,43778076
(1,188:18412972,43778076:7441648,1146889,819210
(1,188:18412972,42657400:518828,26213,1939886
x1,188:18931800,42657400
)
(1,188:18931800,43778076:2013010,865699,547848
(1,188:18931800,43778076:2013010,865699,547848
h1,188:18931800,43778076:78643,0,0
[1,188:19010443,43778076:1855724,865699,547848
(1,188:19010443,43334720:1855724,422343,0
k1,188:19774465,43334720:764022
x1,188:20102146,43334720
k1,188:20866167,43334720:764021
)
(1,188:19010443,44227620:1855724,447828,98303
x1,188:19548159,44227620
(1,187:19548159,44325923:1318008,318577,0
x1,187:20833399,44325923
)
)
]
h1,188:20866167,43778076:78643,0,0
)
)
g1,188:21054034,43778076
[1,188:21054034,43778076:946633,688132,819204
(1,188:21054034,43778076:946633,688132,360452
(1,188:21054034,43155480:946633,65536,983048
x1,188:22000667,43155480
)
)
(1,188:21054034,44531744:946633,197518,0
k1,188:21378757,44531744:324723
x1,188:21675945,44531744
k1,188:22000667,44531744:324722
)
]
g1,188:22109891,43778076
[1,188:22109891,43778076:895849,603348,98303
(1,188:22209105,43612416:0,437688,0
x1,188:22536786,43612416
)
(1,188:22109891,43778076:895849,447828,98303
x1,188:22490364,43778076
(1,188:22490364,43876379:515376,303558,0
x1,188:22972972,43876379
)
)
]
[1,188:23005740,43778076:953801,603348,187504
(1,188:23104954,43612416:0,437688,0
x1,188:23432635,43612416
)
(1,188:23005740,43778076:953801,447828,187504
x1,188:23386213,43778076
(1,188:23386213,43876379:573328,303558,89201
x1,188:23603076,43876379
x1,188:23926773,43876379
)
)
]
g1,188:24105173,43778076
x1,188:24614899,43778076
g1,188:24760531,43778076
x1,188:25041789,43778076
(1,188:25041789,43507483:294003,295640,0
x1,188:25303024,43507483
)
(1,188:25335792,42657400:518828,26213,1939886
x1,188:25854620,42657400
)
)
(1,188:25854620,42793205:294003,295640,0
x1,188:26115855,42793205
)
g1,188:26257847,43778076
x1,188:26439892,43778076
)
(1,188:34357063,43778076:1165088,491520,163840
(1,188:34357063,43778076:1165088,491520,163840
x1,188:35267288,43778076
x1,188:35522151,43778076
)
)
)
]
(1,198:4736286,49328947:30785865,422343,0
(1,198:4736286,49328947:30785865,422343,0
k1,198:19965378,49328947:15229092
x1,198:20293059,49328947
k1,198:35522151,49328947:15229092
)
)
]
]
!36085
}3
!10
{4
[1,233:4736286,49328947:30785865,44592661,0
(1,233:4736286,4736286:0,0,0
[1,233:0,4736286:0,0,0
(1,233:0,0:0,0,0
g1,233:0,0
)
]
)
[1,233:4736286,49328947:30785865,47017493,0
[1,233:4736286,3097886:30785865,786432,0
(1,233:4736286,3097886:30785865,0,0
h1,233:4736286,3097886:30785865,0,0
)
]
[1,233:4736286,47362867:30785865,42626581,0
(1,191:4736286,5391646:30785865,491520,163840
h1,190:4736286,5391646:983040,0,0
x1,190:7343166,5391646
g1,190:7561619,5391646
x1,190:8535559,5391646
g1,190:8754012,5391646
(1,190:8754012,5391646:837407,491520,163840
x1,190:9336556,5391646
h1,190:9336556,5391646:0,0,0
x1,190:9591419,5391646
)
k1,191:35522151,5391646:25930732
g1,191:35522151,5391646
)
(1,198:4736286,11072283:30785865,4435453,4107772
h1,198:4736286,11072283:0,0,0
[1,198:4736286,11072283:30785865,4435453,4107772
(1,198:4736286,10973979:30785865,4533757,4206076
k1,197:4736286,10973979:0
(1,198:4736286,10973979:25621568,4533757,4206076
(1,197:4736286,10973979:0,688125,294915
[1,197:4736286,10973979:0,688125,294915
(1,62:4736286,10973979:0,688125,294915
r1,233:4736286,10973979:0,983040,294915
)
]
)
k1,198:4736286,10973979:5164296
(1,198:9900582,10973979:20457272,4533757,4206076
$1,198:9900582,10973979
(1,198:9900582,10973979:20457272,4533757,4206076
[1,197:9900582,10973979:20457272,4533757,4206076
[1,197:9900582,14164236:20457272,7724014,1015819
(1,197:9900582,7375098:20457272,934876,927973
g1,197:9900582,7375098
(1,197:9900582,7375098:1413931,934876,927973
g1,197:9900582,7375098
(1,197:9900582,7375098:0,688125,294915
[1,197:9900582,7375098:0,688125,294915
(1,62:9900582,7375098:0,688125,294915
r1,233:9900582,7375098:0,983040,294915
)
]
)
$1,197:9900582,7375098
(1,197:9900582,7375098:1413931,437688,187504
[1,197:9900582,7375098:722165,437688,187504
(1,197:9965777,7375098:0,437688,0
x1,197:10293458,7375098
)
(1,197:9900582,7375098:722165,282168,187504
x1,197:10319817,7375098
(1,197:10319817,7473401:302930,197518,89201
x1,197:10589979,7473401
)
)
]
g1,197:10804787,7375098
x1,197:11314513,7375098
)
$1,197:11314513,7375098
)
g1,197:11314513,7375098
(1,197:11314513,7375098:19043341,934876,927973
$1,197:11314513,7375098
(1,197:11314513,7375098:6021137,934876,927973
h1,197:11314513,7375098:0,0,0
g1,197:11423737,7375098
[1,197:11423737,7375098:946633,688132,927973
(1,197:11423737,7375098:946633,688132,360452
(1,197:11423737,6752502:946633,65536,983048
x1,197:12370370,6752502
)
)
(1,197:11423737,8148334:946633,303558,89201
k1,197:11682658,8148334:258921
x1,197:12084941,8148334
k1,197:12370370,8148334:258920
)
]
g1,197:12479594,7375098
(1,197:12479594,7375098:4262248,934876,718758
(1,197:12479594,7375098:4262248,934876,718758
h1,197:12479594,7375098:78643,0,0
[1,197:12558237,7375098:4104962,934876,718758
(1,197:12558237,6931742:4104962,491520,187504
x1,197:12906170,6931742
x1,197:13754042,6931742
(1,197:13754042,7030045:2192734,318577,0
x1,197:14106299,7030045
x1,197:15108913,7030045
x1,197:15914008,7030045
)
x1,197:16201639,6931742
(1,197:16201639,7030045:461560,303558,89201
x1,197:16603922,7030045
)
)
(1,197:12558237,7906351:4104962,603348,187504
k1,197:13984136,7906351:1425899
x1,197:14332069,7906351
[1,197:14368477,7906351:868823,603348,187504
(1,197:14467691,7740691:0,437688,0
x1,197:14795372,7740691
)
(1,197:14368477,7906351:868823,447828,187504
x1,197:14748950,7906351
(1,197:14748950,8004654:488350,303558,89201
x1,197:15204532,8004654
)
)
]
k1,197:16663199,7906351:1425899
)
]
h1,197:16663199,7375098:78643,0,0
)
)
x1,197:17059510,7375098
(1,197:17059510,7473401:276140,303558,89201
x1,197:17276373,7473401
)
)
$1,197:17335650,7375098
k1,197:30357854,7375098:13022204
)
g1,197:30357854,7375098
)
(1,197:9900582,9463682:20457272,898467,927973
g1,197:9900582,9463682
(1,197:9900582,9463682:1413931,898467,927973
k1,197:10804787,9463682:904205
(1,197:10804787,9463682:0,688125,294915
[1,197:10804787,9463682:0,688125,294915
(1,62:10804787,9463682:0,688125,294915
r1,233:10804787,9463682:0,983040,294915
)
]
)
$1,197:10804787,9463682
(1,197:10804787,9463682:509726,240435,0
x1,197:11314513,9463682
)
$1,197:11314513,9463682
)
g1,197:11314513,9463682
(1,197:11314513,9463682:19043341,898467,927973
$1,197:11314513,9463682
(1,197:11314513,9463682:13473217,898467,927973
h1,197:11314513,9463682:0,0,0
g1,197:11423737,9463682
[1,197:11423737,9463682:946633,688132,927973
(1,197:11423737,9463682:946633,688132,360452
(1,197:11423737,8841086:946633,65536,983048
x1,197:12370370,8841086
)
)
(1,197:11423737,10236918:946633,303558,89201
k1,197:11682658,10236918:258921
x1,197:12084941,10236918
k1,197:12370370,10236918:258920
)
]
g1,197:12479594,9463682
x1,197:12797262,9463682
(1,197:12797262,9561985:276140,303558,89201
x1,197:13014125,9561985
)
(1,197:13073402,9463682:1410450,898467,718758
(1,197:13073402,9463682:1410450,898467,718758
h1,197:13073402,9463682:78643,0,0
[1,197:13152045,9463682:1253164,898467,718758
(1,197:13152045,9020326:1253164,455111,0
k1,197:13586457,9020326:434412
x1,197:13934390,9020326
k1,197:14405209,9020326:434411
)
(1,197:13152045,9994935:1253164,603348,187504
x1,197:13499978,9994935
[1,197:13536386,9994935:868823,603348,187504
(1,197:13635600,9829275:0,437688,0
x1,197:13963281,9829275
)
(1,197:13536386,9994935:868823,447828,187504
x1,197:13916859,9994935
(1,197:13916859,10093238:488350,303558,89201
x1,197:14372441,10093238
)
)
]
)
]
h1,197:14405209,9463682:78643,0,0
)
)
g1,197:14593076,9463682
(1,197:14593076,9463682:10194654,753669,425990
(1,197:14593076,8736226:309476,26213,1153446
x1,197:14902552,8736226
)
(1,197:14902552,9463682:3355621,491520,187504
(1,197:14902552,9463682:254863,491520,163840
x1,197:15157415,9463682
)
x1,197:15968879,9463682
(1,197:15968879,9561985:1318008,318577,0
x1,197:17254119,9561985
)
x1,197:17541750,9463682
(1,197:17541750,9561985:461560,303558,89201
x1,197:17944033,9561985
)
(1,197:18003310,9463682:254863,491520,163840
x1,197:18258173,9463682
)
)
(1,197:18258173,9134180:294003,295640,0
x1,197:18519408,9134180
)
g1,197:18697808,9463682
x1,197:19207534,9463682
g1,197:19353166,9463682
x1,197:19962105,9463682
(1,197:19962105,9193089:294003,295640,0
x1,197:20223340,9193089
)
x1,197:21067572,9463682
(1,197:21067572,9561985:1318008,318577,0
x1,197:22352812,9561985
)
x1,197:22640443,9463682
(1,197:22640443,9561985:461560,303558,89201
x1,197:23042726,9561985
)
g1,197:23247635,9463682
x1,197:23757361,9463682
g1,197:23902993,9463682
x1,197:24184251,9463682
(1,197:24184251,9193089:294003,295640,0
x1,197:24445486,9193089
)
(1,197:24478254,8736226:309476,26213,1153446
x1,197:24787730,8736226
)
)
)
$1,197:24787730,9463682
k1,197:30357854,9463682:5570124
)
g1,197:30357854,9463682
)
(1,197:9900582,11630620:20457272,976821,927973
g1,197:9900582,11630620
(1,197:9900582,11630620:1413931,976821,927973
k1,197:10804787,11630620:904205
(1,197:10804787,11630620:0,688125,294915
[1,197:10804787,11630620:0,688125,294915
(1,62:10804787,11630620:0,688125,294915
r1,233:10804787,11630620:0,983040,294915
)
]
)
$1,197:10804787,11630620
(1,197:10804787,11630620:509726,240435,0
x1,197:11314513,11630620
)
$1,197:11314513,11630620
)
g1,197:11314513,11630620
(1,197:11314513,11630620:19043341,976821,927973
$1,197:11314513,11630620
(1,197:11314513,11630620:19043341,976821,927973
h1,197:11314513,11630620:0,0,0
g1,197:11423737,11630620
[1,197:11423737,11630620:946633,688132,927973
(1,197:11423737,11630620:946633,688132,360452
(1,197:11423737,11008024:946633,65536,983048
x1,197:12370370,11008024
)
)
(1,197:11423737,12403856:946633,303558,89201
k1,197:11682658,12403856:258921
x1,197:12084941,12403856
k1,197:12370370,12403856:258920
)
]
g1,197:12479594,11630620
x1,197:12797262,11630620
(1,197:12797262,11728923:276140,303558,89201
x1,197:13014125,11728923
)
g1,197:13182626,11630620
(1,197:13182626,11630620:17175228,976821,622600
(1,197:13182626,10706554:345886,26213,1546666
x1,197:13528512,10706554
)
x1,197:14667657,11630620
(1,197:14667657,11728923:1318008,318577,0
x1,197:15952897,11728923
)
x1,197:16240528,11630620
(1,197:16240528,11728923:461560,303558,89201
x1,197:16642811,11728923
)
(1,197:16702088,11630620:2013010,865699,547848
(1,197:16702088,11630620:2013010,865699,547848
h1,197:16702088,11630620:78643,0,0
[1,197:16780731,11630620:1855724,865699,547848
(1,197:16780731,11187264:1855724,422343,0
k1,197:17544753,11187264:764022
x1,197:17872434,11187264
k1,197:18636455,11187264:764021
)
(1,197:16780731,12080164:1855724,447828,98303
x1,197:17318447,12080164
(1,197:17318447,12178467:1318008,318577,0
x1,197:18603687,12178467
)
)
]
h1,197:18636455,11630620:78643,0,0
)
)
g1,197:18824322,11630620
(1,197:18824322,11630620:4132211,753669,425990
(1,197:18824322,10903164:391396,26213,1153446
x1,197:19215718,10903164
)
[1,197:19215718,11630620:926775,603348,187504
(1,197:19314932,11464960:0,437688,0
x1,197:19642613,11464960
)
(1,197:19215718,11630620:926775,447828,187504
x1,197:19596191,11630620
(1,197:19596191,11728923:546302,303558,89201
x1,197:19813054,11728923
x1,197:20109725,11728923
)
)
]
g1,197:20288125,11630620
x1,197:20797851,11630620
g1,197:20943483,11630620
x1,197:21234754,11630620
(1,197:21234754,11728923:461560,303558,89201
x1,197:21637037,11728923
)
[1,197:21696314,11630620:868823,603348,187504
(1,197:21795528,11464960:0,437688,0
x1,197:22123209,11464960
)
(1,197:21696314,11630620:868823,447828,187504
x1,197:22076787,11630620
(1,197:22076787,11728923:488350,303558,89201
x1,197:22532369,11728923
)
)
]
(1,197:22565137,10903164:391396,26213,1153446
x1,197:22956533,10903164
)
)
g1,197:23102165,11630620
x1,197:23611891,11630620
g1,197:23757523,11630620
(1,197:23757523,11630620:2013010,976821,547848
(1,197:23757523,11630620:2013010,976821,547848
h1,197:23757523,11630620:78643,0,0
[1,197:23836166,11630620:1855724,976821,547848
(1,197:23836166,11187264:1855724,533465,0
k1,197:24312557,11187264:476391
x1,197:24921496,11187264
(1,197:24921496,10949439:294003,295640,0
x1,197:25182731,10949439
)
k1,197:25691890,11187264:476391
)
(1,197:23836166,12080164:1855724,447828,98303
x1,197:24373882,12080164
(1,197:24373882,12178467:1318008,318577,0
x1,197:25659122,12178467
)
)
]
h1,197:25691890,11630620:78643,0,0
)
)
g1,197:25879757,11630620
(1,197:25879757,11630620:4132211,753669,425990
(1,197:25879757,10903164:391396,26213,1153446
x1,197:26271153,10903164
)
[1,197:26271153,11630620:926775,603348,187504
(1,197:26370367,11464960:0,437688,0
x1,197:26698048,11464960
)
(1,197:26271153,11630620:926775,447828,187504
x1,197:26651626,11630620
(1,197:26651626,11728923:546302,303558,89201
x1,197:26868489,11728923
x1,197:27165160,11728923
)
)
]
g1,197:27343560,11630620
x1,197:27853286,11630620
g1,197:27998918,11630620
[1,197:27998918,11630620:868823,603348,187504
(1,197:28098132,11464960:0,437688,0
x1,197:28425813,11464960
)
(1,197:27998918,11630620:868823,447828,187504
x1,197:28379391,11630620
(1,197:28379391,11728923:488350,303558,89201
x1,197:28834973,11728923
)
)
]
x1,197:29159012,11630620
(1,197:29159012,11728923:461560,303558,89201
x1,197:29561295,11728923
)
(1,197:29620572,10903164:391396,26213,1153446
x1,197:30011968,10903164
)
)
(1,197:30011968,10706554:345886,26213,1546666
x1,197:30357854,10706554
)
)
)
$1,197:30357854,11630620
g1,197:30357854,11630620
)
g1,197:30357854,11630620
)
(1,197:9900582,14164236:20457272,1343499,1015819
g1,197:9900582,14164236
(1,197:9900582,14164236:1413931,1343499,1015819
k1,197:10804787,14164236:904205
(1,197:10804787,14164236:0,688125,294915
[1,197:10804787,14164236:0,688125,294915
(1,62:10804787,14164236:0,688125,294915
r1,233:10804787,14164236:0,983040,294915
)
]
)
$1,197:10804787,14164236
(1,197:10804787,14164236:509726,240435,0
x1,197:11314513,14164236
)
$1,197:11314513,14164236
)
g1,197:11314513,14164236
(1,197:11314513,14164236:19043341,1343499,1015819
$1,197:11314513,14164236
(1,197:11314513,14164236:16844586,1343499,1015819
h1,197:11314513,14164236:0,0,0
x1,197:11598124,14164236
g1,197:11707348,14164236
(1,197:11707348,14164236:16160482,1343499,1015819
[1,197:11707348,12846950:436908,26213,2333105
(1,197:11707348,12846950:436908,26213,1153446
x1,197:12144256,12846950
)
(1,197:11707348,14026609:436908,26213,1153446
x1,197:12144256,14026609
)
]
[1,197:12144256,14164236:946633,688132,927973
(1,197:12144256,14164236:946633,688132,360452
(1,197:12144256,13541640:946633,65536,983048
x1,197:13090889,13541640
)
)
(1,197:12144256,14937472:946633,303558,89201
k1,197:12403177,14937472:258921
x1,197:12805460,14937472
k1,197:13090889,14937472:258920
)
]
x1,197:13902353,14164236
(1,197:13902353,14262539:1318008,318577,0
x1,197:15187593,14262539
)
x1,197:15475224,14164236
(1,197:15475224,14262539:461560,303558,89201
x1,197:15877507,14262539
)
g1,197:16046008,14164236
(1,197:16046008,14164236:5319827,753669,425990
(1,197:16046008,13436780:391396,26213,1153446
x1,197:16437404,13436780
)
[1,197:16437404,14164236:926775,603348,187504
(1,197:16536618,13998576:0,437688,0
x1,197:16864299,13998576
)
(1,197:16437404,14164236:926775,447828,187504
x1,197:16817877,14164236
(1,197:16817877,14262539:546302,303558,89201
x1,197:17034740,14262539
x1,197:17331411,14262539
)
)
]
x1,197:17681847,14164236
(1,197:17681847,14262539:276140,303558,89201
x1,197:17898710,14262539
)
g1,197:18103619,14164236
x1,197:18613345,14164236
g1,197:18758977,14164236
[1,197:18758977,14164236:868823,603348,187504
(1,197:18858191,13998576:0,437688,0
x1,197:19185872,13998576
)
(1,197:18758977,14164236:868823,447828,187504
x1,197:19139450,14164236
(1,197:19139450,14262539:488350,303558,89201
x1,197:19595032,14262539
)
)
]
x1,197:19945468,14164236
(1,197:19945468,14262539:276140,303558,89201
x1,197:20162331,14262539
)
x1,197:20512879,14164236
(1,197:20512879,14262539:461560,303558,89201
x1,197:20915162,14262539
)
(1,197:20974439,13436780:391396,26213,1153446
x1,197:21365835,13436780
)
)
g1,197:21511467,14164236
x1,197:22021193,14164236
g1,197:22166825,14164236
x1,197:22448083,14164236
(1,197:22448083,13893643:294003,295640,0
x1,197:22709318,13893643
)
g1,197:22851310,14164236
[1,197:22851310,14164236:946633,688132,927973
(1,197:22851310,14164236:946633,688132,360452
(1,197:22851310,13541640:946633,65536,983048
x1,197:23797943,13541640
)
)
(1,197:22851310,14937472:946633,303558,89201
k1,197:23202941,14937472:351631
x1,197:23419804,14937472
k1,197:23797943,14937472:351630
)
]
x1,197:24380487,14164236
g1,197:24526119,14164236
x1,197:25035845,14164236
g1,197:25181477,14164236
x1,197:25564453,14164236
x1,197:25910339,14164236
[1,197:25910339,14164236:926775,603348,187504
(1,197:26009553,13998576:0,437688,0
x1,197:26337234,13998576
)
(1,197:25910339,14164236:926775,447828,187504
x1,197:26290812,14164236
(1,197:26290812,14262539:546302,303558,89201
x1,197:26507675,14262539
x1,197:26804346,14262539
)
)
]
x1,197:27154782,14164236
(1,197:27154782,14262539:276140,303558,89201
x1,197:27371645,14262539
)
[1,197:27430922,12846950:436908,26213,2333105
(1,197:27430922,12846950:436908,26213,1153446
x1,197:27867830,12846950
)
(1,197:27430922,14026609:436908,26213,1153446
x1,197:27867830,14026609
)
]
)
g1,197:27977054,14164236
x1,197:28159099,14164236
)
$1,197:28159099,14164236
k1,197:30357854,14164236:2198755
)
g1,197:30357854,14164236
)
]
]
)
$1,198:30357854,10973979
)
g1,198:30357854,10973979
)
k1,198:35522151,10973979:5164297
(1,198:35522151,10973979:0,4533757,4206076
(1,198:35522151,10973979:0,688125,294915
k1,198:34357063,10973979:-1165088
(1,198:34357063,10973979:1165088,688125,294915
(1,197:34357063,10973979:0,688125,294915
[1,197:34357063,10973979:0,688125,294915
(1,62:34357063,10973979:0,688125,294915
r1,233:34357063,10973979:0,983040,294915
)
]
)
(1,198:34357063,10973979:1165088,491520,163840
x1,198:35267288,10973979
x1,198:35522151,10973979
)
)
)
)
k1,198:35522151,10973979:0
)
]
)
(1,200:4736286,16617748:30785865,455111,0
(1,200:4736286,16617748:2302850,422343,0
g1,200:4736286,16617748
x1,200:6285476,16617748
g1,200:7039136,16617748
)
x1,200:10005711,16617748
g1,200:10256931,16617748
x1,200:10654696,16617748
x1,200:12263052,16617748
k1,200:35522152,16617748:23259100
g1,200:35522152,16617748
)
(1,203:4736286,18024040:30785865,455111,0
x1,203:5409852,18024040
x1,202:5646509,18024040
g1,202:5864962,18024040
x1,202:6520323,18024040
x1,202:7539774,18024040
k1,203:35522150,18024040:27982376
g1,203:35522150,18024040
)
(1,205:12220078,19236465:23302073,1146889,819210
(1,205:12220078,19236465:15818282,1146889,819210
h1,205:12220078,19236465:0,0,0
x1,205:13031542,19236465
(1,204:13031542,19334768:2103261,313481,0
x1,204:15102035,19334768
)
x1,204:15389666,19236465
(1,205:15389666,19334768:461560,303558,89201
x1,205:15791949,19334768
)
g1,205:16033266,19236465
x1,205:16542992,19236465
g1,205:16725032,19236465
(1,205:16725032,19236465:1001247,282168,127431
x1,204:17726279,19236465
)
g1,205:17835503,19236465
(1,205:17835503,19236465:9911588,1146889,819210
(1,205:17835503,18115789:382295,26213,1939886
x1,205:18217798,18115789
)
x1,205:18727524,19236465
(1,205:18727524,19236465:849283,865699,449545
(1,205:18727524,19236465:849283,865699,449545
h1,205:18727524,19236465:78643,0,0
[1,205:18806167,19236465:691997,865699,449545
(1,205:18806167,18793109:691997,422343,0
k1,205:18988325,18793109:182158
x1,205:19316006,18793109
k1,205:19498164,18793109:182158
)
(1,205:18806167,19686009:691997,484966,0
x1,205:19180648,19686009
(1,205:19204161,19496683:294003,295640,0
x1,205:19465396,19496683
)
)
]
h1,205:19498164,19236465:78643,0,0
)
)
(1,205:19576807,19236465:2895473,865699,637049
(1,205:19576807,19236465:2895473,865699,637049
h1,205:19576807,19236465:78643,0,0
[1,205:19655450,19236465:2738187,865699,637049
(1,205:19655450,18793109:2738187,422343,0
k1,205:20860703,18793109:1205253
x1,205:21188384,18793109
k1,205:22393637,18793109:1205253
)
(1,205:19655450,19686009:2738187,447828,187504
x1,205:20193166,19686009
(1,204:20193166,19784312:2200471,318577,89201
x1,204:22360869,19784312
)
)
]
h1,205:22393637,19236465:78643,0,0
)
)
g1,205:22581504,19236465
[1,205:22581504,19236465:946633,688132,819204
(1,205:22581504,19236465:946633,688132,360452
(1,205:22581504,18613869:946633,65536,983048
x1,205:23528137,18613869
)
)
(1,205:22581504,19990133:946633,197518,0
k1,205:22906227,19990133:324723
x1,205:23203415,19990133
k1,205:23528137,19990133:324722
)
]
g1,205:23637361,19236465
(1,205:23637361,19236465:3433432,753669,425990
(1,205:23637361,18509009:391396,26213,1153446
x1,205:24028757,18509009
)
[1,205:24028757,19236465:895849,603348,98303
(1,205:24127971,19070805:0,437688,0
x1,205:24455652,19070805
)
(1,205:24028757,19236465:895849,447828,98303
x1,205:24409230,19236465
(1,205:24409230,19334768:515376,303558,0
x1,205:24891838,19334768
)
)
]
g1,205:25070238,19236465
x1,205:25579964,19236465
g1,205:25725596,19236465
[1,205:25725596,19236465:953801,603348,187504
(1,205:25824810,19070805:0,437688,0
x1,205:26152491,19070805
)
(1,205:25725596,19236465:953801,447828,187504
x1,205:26106069,19236465
(1,205:26106069,19334768:573328,303558,89201
x1,205:26322932,19334768
x1,205:26646629,19334768
)
)
]
(1,205:26679397,18509009:391396,26213,1153446
x1,205:27070793,18509009
)
)
(1,205:27070793,18644814:294003,295640,0
x1,205:27332028,18644814
)
(1,205:27364796,18115789:382295,26213,1939886
x1,205:27747091,18115789
)
)
g1,205:27856315,19236465
x1,205:28038360,19236465
)
(1,205:34357063,19236465:1165088,491520,163840
(1,205:34357063,19236465:1165088,491520,163840
x1,205:35267288,19236465
x1,205:35522151,19236465
)
)
)
(1,208:4736286,21104251:30785865,491520,163840
h1,207:4736286,21104251:983040,0,0
x1,207:7343166,21104251
g1,207:7561619,21104251
x1,207:8535559,21104251
g1,207:8754012,21104251
(1,207:8754012,21104251:837407,491520,163840
x1,207:9336556,21104251
h1,207:9336556,21104251:0,0,0
x1,207:9591419,21104251
)
k1,208:35522151,21104251:25930732
g1,208:35522151,21104251
)
(1,216:4736286,27755602:30785865,5406167,5078486
h1,216:4736286,27755602:0,0,0
[1,216:4736286,27755602:30785865,5406167,5078486
(1,216:4736286,27657298:30785865,5504471,5176790
k1,215:4736286,27657298:0
(1,216:4736286,27657298:28269715,5504471,5176790
(1,215:4736286,27657298:0,688125,294915
[1,215:4736286,27657298:0,688125,294915
(1,62:4736286,27657298:0,688125,294915
r1,233:4736286,27657298:0,983040,294915
)
]
)
k1,216:4736286,27657298:1351062
(1,216:6087348,27657298:26918653,5504471,5176790
$1,216:6087348,27657298
(1,216:6087348,27657298:26918653,5504471,5176790
[1,215:6087348,27657298:26918653,5504471,5176790
[1,215:6087348,31906115:26918653,9753288,927973
(1,215:6087348,23087703:26918653,934876,927973
g1,215:6087348,23087703
(1,215:6087348,23087703:1413931,934876,927973
g1,215:6087348,23087703
(1,215:6087348,23087703:0,688125,294915
[1,215:6087348,23087703:0,688125,294915
(1,62:6087348,23087703:0,688125,294915
r1,233:6087348,23087703:0,983040,294915
)
]
)
$1,215:6087348,23087703
(1,215:6087348,23087703:1413931,437688,187504
[1,215:6087348,23087703:722165,437688,187504
(1,215:6152543,23087703:0,437688,0
x1,215:6480224,23087703
)
(1,215:6087348,23087703:722165,282168,187504
x1,215:6506583,23087703
(1,215:6506583,23186006:302930,197518,89201
x1,215:6776745,23186006
)
)
]
g1,215:6991553,23087703
x1,215:7501279,23087703
)
$1,215:7501279,23087703
)
g1,215:7501279,23087703
(1,215:7501279,23087703:25504722,934876,927973
$1,215:7501279,23087703
(1,215:7501279,23087703:5931664,934876,927973
h1,215:7501279,23087703:0,0,0
g1,215:7610503,23087703
[1,215:7610503,23087703:946633,688132,927973
(1,215:7610503,23087703:946633,688132,360452
(1,215:7610503,22465107:946633,65536,983048
x1,215:8557136,22465107
)
)
(1,215:7610503,23860939:946633,303558,89201
k1,215:7869424,23860939:258921
x1,215:8271707,23860939
k1,215:8557136,23860939:258920
)
]
g1,215:8666360,23087703
(1,215:8666360,23087703:4172775,934876,718758
(1,215:8666360,23087703:4172775,934876,718758
h1,215:8666360,23087703:78643,0,0
[1,215:8745003,23087703:4015489,934876,718758
(1,215:8745003,22644347:4015489,491520,187504
x1,215:9092936,22644347
x1,215:9940808,22644347
(1,215:9940808,22742650:2103261,313481,0
x1,215:12011301,22742650
)
x1,215:12298932,22644347
(1,215:12298932,22742650:461560,303558,89201
x1,215:12701215,22742650
)
)
(1,215:8745003,23618956:4015489,603348,187504
k1,215:10126166,23618956:1381163
x1,215:10474099,23618956
[1,215:10510507,23618956:868823,603348,187504
(1,215:10609721,23453296:0,437688,0
x1,215:10937402,23453296
)
(1,215:10510507,23618956:868823,447828,187504
x1,215:10890980,23618956
(1,215:10890980,23717259:488350,303558,89201
x1,215:11346562,23717259
)
)
]
k1,215:12760492,23618956:1381162
)
]
h1,215:12760492,23087703:78643,0,0
)
)
x1,215:13156803,23087703
(1,215:13156803,23186006:276140,303558,89201
x1,215:13373666,23186006
)
)
$1,215:13432943,23087703
k1,215:33006001,23087703:19573058
)
g1,215:33006001,23087703
)
(1,215:6087348,25424709:26918653,1146889,927973
g1,215:6087348,25424709
(1,215:6087348,25424709:1413931,1146889,927973
k1,215:6991553,25424709:904205
(1,215:6991553,25424709:0,688125,294915
[1,215:6991553,25424709:0,688125,294915
(1,62:6991553,25424709:0,688125,294915
r1,233:6991553,25424709:0,983040,294915
)
]
)
$1,215:6991553,25424709
(1,215:6991553,25424709:509726,240435,0
x1,215:7501279,25424709
)
$1,215:7501279,25424709
)
g1,215:7501279,25424709
(1,215:7501279,25424709:25504722,1146889,927973
$1,215:7501279,25424709
(1,215:7501279,25424709:25504722,1146889,927973
h1,215:7501279,25424709:0,0,0
g1,215:7610503,25424709
[1,215:7610503,25424709:946633,688132,927973
(1,215:7610503,25424709:946633,688132,360452
(1,215:7610503,24802113:946633,65536,983048
x1,215:8557136,24802113
)
)
(1,215:7610503,26197945:946633,303558,89201
k1,215:7869424,26197945:258921
x1,215:8271707,26197945
k1,215:8557136,26197945:258920
)
]
g1,215:8666360,25424709
(1,215:8666360,25424709:1001247,282168,127431
x1,215:9667607,25424709
)
g1,215:9776831,25424709
(1,215:9776831,25424709:10020812,1146889,819210
(1,215:9776831,24304033:382295,26213,1939886
x1,215:10159126,24304033
)
x1,215:10668852,25424709
(1,215:10668852,25424709:849283,865699,449545
(1,215:10668852,25424709:849283,865699,449545
h1,215:10668852,25424709:78643,0,0
[1,215:10747495,25424709:691997,865699,449545
(1,215:10747495,24981353:691997,422343,0
k1,215:10929653,24981353:182158
x1,215:11257334,24981353
k1,215:11439492,24981353:182158
)
(1,215:10747495,25874253:691997,484966,0
x1,215:11121976,25874253
(1,215:11145489,25684927:294003,295640,0
x1,215:11406724,25684927
)
)
]
h1,215:11439492,25424709:78643,0,0
)
)
g1,215:11627359,25424709
[1,215:11627359,25424709:946633,688132,819204
(1,215:11627359,25424709:946633,688132,360452
(1,215:11627359,24802113:946633,65536,983048
x1,215:12573992,24802113
)
)
(1,215:11627359,26178377:946633,197518,0
k1,215:11952082,26178377:324723
x1,215:12249270,26178377
k1,215:12573992,26178377:324722
)
]
g1,215:12683216,25424709
(1,215:12683216,25424709:2895473,865699,637049
(1,215:12683216,25424709:2895473,865699,637049
h1,215:12683216,25424709:78643,0,0
[1,215:12761859,25424709:2738187,865699,637049
(1,215:12761859,24981353:2738187,422343,0
k1,215:13967112,24981353:1205253
x1,215:14294793,24981353
k1,215:15500046,24981353:1205253
)
(1,215:12761859,25874253:2738187,447828,187504
x1,215:13299575,25874253
(1,215:13299575,25972556:2200471,318577,89201
x1,215:15467278,25972556
)
)
]
h1,215:15500046,25424709:78643,0,0
)
)
g1,215:15687913,25424709
(1,215:15687913,25424709:3433432,753669,425990
(1,215:15687913,24697253:391396,26213,1153446
x1,215:16079309,24697253
)
[1,215:16079309,25424709:895849,603348,98303
(1,215:16178523,25259049:0,437688,0
x1,215:16506204,25259049
)
(1,215:16079309,25424709:895849,447828,98303
x1,215:16459782,25424709
(1,215:16459782,25523012:515376,303558,0
x1,215:16942390,25523012
)
)
]
g1,215:17120790,25424709
x1,215:17630516,25424709
g1,215:17776148,25424709
[1,215:17776148,25424709:953801,603348,187504
(1,215:17875362,25259049:0,437688,0
x1,215:18203043,25259049
)
(1,215:17776148,25424709:953801,447828,187504
x1,215:18156621,25424709
(1,215:18156621,25523012:573328,303558,89201
x1,215:18373484,25523012
x1,215:18697181,25523012
)
)
]
(1,215:18729949,24697253:391396,26213,1153446
x1,215:19121345,24697253
)
)
(1,215:19121345,24833058:294003,295640,0
x1,215:19382580,24833058
)
(1,215:19415348,24304033:382295,26213,1939886
x1,215:19797643,24304033
)
)
g1,215:19906867,25424709
x1,215:20224535,25424709
(1,215:20224535,25523012:276140,303558,89201
x1,215:20441398,25523012
)
g1,215:20609899,25424709
(1,215:20609899,25424709:5219322,950279,637049
(1,215:20609899,24500643:482420,26213,1546666
x1,215:21092319,24500643
)
x1,215:21602045,25424709
(1,215:21602045,25424709:849283,865699,449545
(1,215:21602045,25424709:849283,865699,449545
h1,215:21602045,25424709:78643,0,0
[1,215:21680688,25424709:691997,865699,449545
(1,215:21680688,24981353:691997,422343,0
k1,215:21862846,24981353:182158
x1,215:22190527,24981353
k1,215:22372685,24981353:182158
)
(1,215:21680688,25874253:691997,484966,0
x1,215:22055169,25874253
(1,215:22078682,25684927:294003,295640,0
x1,215:22339917,25684927
)
)
]
h1,215:22372685,25424709:78643,0,0
)
)
(1,215:22451328,25424709:2895473,865699,637049
(1,215:22451328,25424709:2895473,865699,637049
h1,215:22451328,25424709:78643,0,0
[1,215:22529971,25424709:2738187,865699,637049
(1,215:22529971,24981353:2738187,422343,0
k1,215:23735224,24981353:1205253
x1,215:24062905,24981353
k1,215:25268158,24981353:1205253
)
(1,215:22529971,25874253:2738187,447828,187504
x1,215:23067687,25874253
(1,215:23067687,25972556:2200471,318577,89201
x1,215:25235390,25972556
)
)
]
h1,215:25268158,25424709:78643,0,0
)
)
(1,215:25346801,24500643:482420,26213,1546666
x1,215:25829221,24500643
)
)
g1,215:25938445,25424709
(1,215:25938445,25424709:1410450,898467,718758
(1,215:25938445,25424709:1410450,898467,718758
h1,215:25938445,25424709:78643,0,0
[1,215:26017088,25424709:1253164,898467,718758
(1,215:26017088,24981353:1253164,455111,0
k1,215:26451500,24981353:434412
x1,215:26799433,24981353
k1,215:27270252,24981353:434411
)
(1,215:26017088,25955962:1253164,603348,187504
x1,215:26365021,25955962
[1,215:26401429,25955962:868823,603348,187504
(1,215:26500643,25790302:0,437688,0
x1,215:26828324,25790302
)
(1,215:26401429,25955962:868823,447828,187504
x1,215:26781902,25955962
(1,215:26781902,26054265:488350,303558,89201
x1,215:27237484,26054265
)
)
]
)
]
h1,215:27270252,25424709:78643,0,0
)
)
g1,215:27458119,25424709
(1,215:27458119,25424709:5547882,1146889,819210
(1,215:27458119,24304033:382295,26213,1939886
x1,215:27840414,24304033
)
[1,215:27840414,25424709:946633,688132,819204
(1,215:27840414,25424709:946633,688132,360452
(1,215:27840414,24802113:946633,65536,983048
x1,215:28787047,24802113
)
)
(1,215:27840414,26178377:946633,197518,0
k1,215:28165137,26178377:324723
x1,215:28462325,26178377
k1,215:28787047,26178377:324722
)
]
g1,215:28896271,25424709
(1,215:28896271,25424709:3433432,753669,425990
(1,215:28896271,24697253:391396,26213,1153446
x1,215:29287667,24697253
)
[1,215:29287667,25424709:895849,603348,98303
(1,215:29386881,25259049:0,437688,0
x1,215:29714562,25259049
)
(1,215:29287667,25424709:895849,447828,98303
x1,215:29668140,25424709
(1,215:29668140,25523012:515376,303558,0
x1,215:30150748,25523012
)
)
]
g1,215:30329148,25424709
x1,215:30838874,25424709
g1,215:30984506,25424709
[1,215:30984506,25424709:953801,603348,187504
(1,215:31083720,25259049:0,437688,0
x1,215:31411401,25259049
)
(1,215:30984506,25424709:953801,447828,187504
x1,215:31364979,25424709
(1,215:31364979,25523012:573328,303558,89201
x1,215:31581842,25523012
x1,215:31905539,25523012
)
)
]
(1,215:31938307,24697253:391396,26213,1153446
x1,215:32329703,24697253
)
)
(1,215:32329703,24833058:294003,295640,0
x1,215:32590938,24833058
)
(1,215:32623706,24304033:382295,26213,1939886
x1,215:33006001,24304033
)
)
)
$1,215:33006001,25424709
g1,215:33006001,25424709
)
g1,215:33006001,25424709
)
(1,215:6087348,27513293:26918653,898467,927973
g1,215:6087348,27513293
(1,215:6087348,27513293:1413931,898467,927973
k1,215:6991553,27513293:904205
(1,215:6991553,27513293:0,688125,294915
[1,215:6991553,27513293:0,688125,294915
(1,62:6991553,27513293:0,688125,294915
r1,233:6991553,27513293:0,983040,294915
)
]
)
$1,215:6991553,27513293
(1,215:6991553,27513293:509726,240435,0
x1,215:7501279,27513293
)
$1,215:7501279,27513293
)
g1,215:7501279,27513293
(1,215:7501279,27513293:25504722,898467,927973
$1,215:7501279,27513293
(1,215:7501279,27513293:17226469,898467,927973
h1,215:7501279,27513293:0,0,0
g1,215:7646911,27513293
x1,215:8156637,27513293
g1,215:8302269,27513293
(1,215:8302269,27513293:3587470,865699,637049
(1,215:8302269,27513293:3587470,865699,637049
h1,215:8302269,27513293:78643,0,0
[1,215:8380912,27513293:3430184,865699,637049
(1,215:8380912,27069937:3430184,422343,0
k1,215:9932164,27069937:1551252
x1,215:10259845,27069937
k1,215:11811096,27069937:1551251
)
(1,215:8380912,27962837:3430184,484966,187504
x1,215:8755393,27962837
(1,215:8778906,27773511:294003,295640,0
x1,215:9040141,27773511
)
x1,215:9610625,27962837
(1,215:9610625,28061140:2200471,318577,89201
x1,215:11778328,28061140
)
)
]
h1,215:11811096,27513293:78643,0,0
)
)
g1,215:11998963,27513293
[1,215:11998963,27513293:946633,688132,927973
(1,215:11998963,27513293:946633,688132,360452
(1,215:11998963,26890697:946633,65536,983048
x1,215:12945596,26890697
)
)
(1,215:11998963,28286529:946633,303558,89201
k1,215:12257884,28286529:258921
x1,215:12660167,28286529
k1,215:12945596,28286529:258920
)
]
x1,215:13757060,27513293
(1,215:13757060,27611596:2103261,313481,0
x1,215:15827553,27611596
)
x1,215:16115184,27513293
(1,215:16115184,27611596:461560,303558,89201
x1,215:16517467,27611596
)
(1,215:16576744,27513293:1410450,898467,718758
(1,215:16576744,27513293:1410450,898467,718758
h1,215:16576744,27513293:78643,0,0
[1,215:16655387,27513293:1253164,898467,718758
(1,215:16655387,27069937:1253164,455111,0
k1,215:17089799,27069937:434412
x1,215:17437732,27069937
k1,215:17908551,27069937:434411
)
(1,215:16655387,28044546:1253164,603348,187504
x1,215:17003320,28044546
[1,215:17039728,28044546:868823,603348,187504
(1,215:17138942,27878886:0,437688,0
x1,215:17466623,27878886
)
(1,215:17039728,28044546:868823,447828,187504
x1,215:17420201,28044546
(1,215:17420201,28142849:488350,303558,89201
x1,215:17875783,28142849
)
)
]
)
]
h1,215:17908551,27513293:78643,0,0
)
)
g1,215:18096418,27513293
(1,215:18096418,27513293:6631330,753669,425990
(1,215:18096418,26785837:391396,26213,1153446
x1,215:18487814,26785837
)
[1,215:18487814,27513293:868823,603348,251217
(1,215:18587028,27347633:0,437688,0
x1,215:18914709,27347633
)
(1,215:18487814,27513293:868823,566233,251217
x1,215:18868287,27513293
[1,215:18868287,27675309:488350,728249,89201
(1,215:19013923,27242700:294003,295640,0
x1,215:19275158,27242700
)
(1,215:18868287,27675309:488350,303558,89201
x1,215:19323869,27675309
)
]
)
]
g1,215:19502269,27513293
x1,215:20011995,27513293
g1,215:20157627,27513293
x1,215:20485308,27513293
[1,215:20485308,27513293:868823,603348,187504
(1,215:20584522,27347633:0,437688,0
x1,215:20912203,27347633
)
(1,215:20485308,27513293:868823,447828,187504
x1,215:20865781,27513293
(1,215:20865781,27611596:488350,303558,89201
x1,215:21321363,27611596
)
)
]
[1,215:21354131,27513293:926775,603348,187504
(1,215:21453345,27347633:0,437688,0
x1,215:21781026,27347633
)
(1,215:21354131,27513293:926775,447828,187504
x1,215:21734604,27513293
(1,215:21734604,27611596:546302,303558,89201
x1,215:21951467,27611596
x1,215:22248138,27611596
)
)
]
g1,215:22426538,27513293
x1,215:22936264,27513293
g1,215:23081896,27513293
x1,215:23409577,27513293
[1,215:23409577,27513293:926775,603348,251217
(1,215:23508791,27347633:0,437688,0
x1,215:23836472,27347633
)
(1,215:23409577,27513293:926775,566233,251217
x1,215:23790050,27513293
[1,215:23790050,27675309:546302,728249,89201
(1,215:23935686,27242700:294003,295640,0
x1,215:24196921,27242700
)
(1,215:23790050,27675309:546302,303558,89201
x1,215:24006913,27675309
x1,215:24303584,27675309
)
]
)
]
(1,215:24336352,26785837:391396,26213,1153446
x1,215:24727748,26785837
)
)
)
$1,215:24727748,27513293
k1,215:33006001,27513293:8278253
)
g1,215:33006001,27513293
)
(1,215:6087348,29569109:26918653,865699,927973
g1,215:6087348,29569109
(1,215:6087348,29569109:1413931,865699,927973
k1,215:6991553,29569109:904205
(1,215:6991553,29569109:0,688125,294915
[1,215:6991553,29569109:0,688125,294915
(1,62:6991553,29569109:0,688125,294915
r1,233:6991553,29569109:0,983040,294915
)
]
)
$1,215:6991553,29569109
(1,215:6991553,29569109:509726,240435,0
x1,215:7501279,29569109
)
$1,215:7501279,29569109
)
g1,215:7501279,29569109
(1,215:7501279,29569109:25504722,865699,927973
$1,215:7501279,29569109
(1,215:7501279,29569109:13267101,865699,927973
h1,215:7501279,29569109:0,0,0
g1,215:7646911,29569109
x1,215:8156637,29569109
g1,215:8302269,29569109
(1,215:8302269,29569109:3587470,865699,637049
(1,215:8302269,29569109:3587470,865699,637049
h1,215:8302269,29569109:78643,0,0
[1,215:8380912,29569109:3430184,865699,637049
(1,215:8380912,29125753:3430184,422343,0
k1,215:9932164,29125753:1551252
x1,215:10259845,29125753
k1,215:11811096,29125753:1551251
)
(1,215:8380912,30018653:3430184,484966,187504
x1,215:8755393,30018653
(1,215:8778906,29829327:294003,295640,0
x1,215:9040141,29829327
)
x1,215:9610625,30018653
(1,215:9610625,30116956:2200471,318577,89201
x1,215:11778328,30116956
)
)
]
h1,215:11811096,29569109:78643,0,0
)
)
g1,215:11998963,29569109
[1,215:11998963,29569109:946633,688132,927973
(1,215:11998963,29569109:946633,688132,360452
(1,215:11998963,28946513:946633,65536,983048
x1,215:12945596,28946513
)
)
(1,215:11998963,30342345:946633,303558,89201
k1,215:12257884,30342345:258921
x1,215:12660167,30342345
k1,215:12945596,30342345:258920
)
]
x1,215:13757060,29569109
(1,215:13757060,29667412:2103261,313481,0
x1,215:15827553,29667412
)
x1,215:16115184,29569109
(1,215:16115184,29667412:461560,303558,89201
x1,215:16517467,29667412
)
g1,215:16685968,29569109
(1,215:16685968,29569109:3379380,753669,425990
(1,215:16685968,28841653:391396,26213,1153446
x1,215:17077364,28841653
)
[1,215:17077364,29569109:868823,603348,187504
(1,215:17176578,29403449:0,437688,0
x1,215:17504259,29403449
)
(1,215:17077364,29569109:868823,447828,187504
x1,215:17457837,29569109
(1,215:17457837,29667412:488350,303558,89201
x1,215:17913419,29667412
)
)
]
g1,215:18091819,29569109
x1,215:18601545,29569109
g1,215:18747177,29569109
[1,215:18747177,29569109:926775,603348,187504
(1,215:18846391,29403449:0,437688,0
x1,215:19174072,29403449
)
(1,215:18747177,29569109:926775,447828,187504
x1,215:19127650,29569109
(1,215:19127650,29667412:546302,303558,89201
x1,215:19344513,29667412
x1,215:19641184,29667412
)
)
]
(1,215:19673952,28841653:391396,26213,1153446
x1,215:20065348,28841653
)
)
g1,215:20174572,29569109
x1,215:20492240,29569109
(1,215:20492240,29667412:276140,303558,89201
x1,215:20709103,29667412
)
)
$1,215:20768380,29569109
k1,215:33006001,29569109:12237621
)
g1,215:33006001,29569109
)
(1,215:6087348,31906115:26918653,1146889,927973
g1,215:6087348,31906115
(1,215:6087348,31906115:1413931,1146889,927973
k1,215:6991553,31906115:904205
(1,215:6991553,31906115:0,688125,294915
[1,215:6991553,31906115:0,688125,294915
(1,62:6991553,31906115:0,688125,294915
r1,233:6991553,31906115:0,983040,294915
)
]
)
$1,215:6991553,31906115
(1,215:6991553,31906115:509726,240435,0
x1,215:7501279,31906115
)
$1,215:7501279,31906115
)
g1,215:7501279,31906115
(1,215:7501279,31906115:25504722,1146889,927973
$1,215:7501279,31906115
(1,215:7501279,31906115:17763219,1146889,927973
h1,215:7501279,31906115:0,0,0
x1,215:7784890,31906115
g1,215:7894114,31906115
[1,215:7894114,31906115:946633,688132,927973
(1,215:7894114,31906115:946633,688132,360452
(1,215:7894114,31283519:946633,65536,983048
x1,215:8840747,31283519
)
)
(1,215:7894114,32679351:946633,303558,89201
k1,215:8245745,32679351:351631
x1,215:8462608,32679351
k1,215:8840747,32679351:351630
)
]
g1,215:8949971,31906115
x1,215:9267639,31906115
(1,215:9267639,32004418:276140,303558,89201
x1,215:9484502,32004418
)
g1,215:9653003,31906115
(1,215:9653003,31906115:15320226,1146889,838772
(1,215:9653003,30785439:382295,26213,1939886
x1,215:10035298,30785439
)
x1,215:10545024,31906115
g1,215:10654248,31906115
(1,215:10654248,31906115:6484260,1146889,838772
(1,215:10654248,30785439:518828,26213,1939886
x1,215:11173076,30785439
)
[1,215:11173076,31906115:946633,688132,838772
(1,215:11173076,31906115:946633,688132,360452
(1,215:11173076,31283519:946633,65536,983048
x1,215:12119709,31283519
)
)
(1,215:11173076,32679351:946633,303558,0
k1,215:11553683,32679351:380607
x1,215:11739103,32679351
k1,215:12119709,32679351:380606
)
]
x1,215:12931173,31906115
(1,215:12931173,32004418:2103261,313481,0
x1,215:15001666,32004418
)
x1,215:15289297,31906115
(1,215:15289297,32004418:461560,303558,89201
x1,215:15691580,32004418
)
[1,215:15750857,31906115:868823,603348,187504
(1,215:15850071,31740455:0,437688,0
x1,215:16177752,31740455
)
(1,215:15750857,31906115:868823,447828,187504
x1,215:16131330,31906115
(1,215:16131330,32004418:488350,303558,89201
x1,215:16586912,32004418
)
)
]
(1,215:16619680,30785439:518828,26213,1939886
x1,215:17138508,30785439
)
)
g1,215:17284140,31906115
x1,215:17793866,31906115
g1,215:17939498,31906115
(1,215:17939498,31906115:5615437,1146889,838772
(1,215:17939498,30785439:518828,26213,1939886
x1,215:18458326,30785439
)
[1,215:18458326,31906115:946633,688132,838772
(1,215:18458326,31906115:946633,688132,360452
(1,215:18458326,31283519:946633,65536,983048
x1,215:19404959,31283519
)
)
(1,215:18458326,32679351:946633,303558,0
k1,215:18838933,32679351:380607
x1,215:19024353,32679351
k1,215:19404959,32679351:380606
)
]
x1,215:20216423,31906115
(1,215:20216423,32004418:2103261,313481,0
x1,215:22286916,32004418
)
x1,215:22574547,31906115
(1,215:22574547,32004418:461560,303558,89201
x1,215:22976830,32004418
)
(1,215:23036107,30785439:518828,26213,1939886
x1,215:23554935,30785439
)
)
g1,215:23664159,31906115
[1,215:23664159,31906115:926775,603348,187504
(1,215:23763373,31740455:0,437688,0
x1,215:24091054,31740455
)
(1,215:23664159,31906115:926775,447828,187504
x1,215:24044632,31906115
(1,215:24044632,32004418:546302,303558,89201
x1,215:24261495,32004418
x1,215:24558166,32004418
)
)
]
(1,215:24590934,30785439:382295,26213,1939886
x1,215:24973229,30785439
)
)
g1,215:25082453,31906115
x1,215:25264498,31906115
)
$1,215:25264498,31906115
k1,215:33006001,31906115:7741503
)
g1,215:33006001,31906115
)
]
]
)
$1,216:33006001,27657298
)
g1,216:33006001,27657298
)
k1,216:35522151,27657298:2516150
(1,216:35522151,27657298:0,5504471,5176790
(1,216:35522151,27657298:0,688125,294915
k1,216:34357063,27657298:-1165088
(1,216:34357063,27657298:1165088,688125,294915
(1,215:34357063,27657298:0,688125,294915
[1,215:34357063,27657298:0,688125,294915
(1,62:34357063,27657298:0,688125,294915
r1,233:34357063,27657298:0,983040,294915
)
]
)
(1,216:34357063,27657298:1165088,491520,163840
x1,216:35267288,27657298
x1,216:35522151,27657298
)
)
)
)
k1,216:35522151,27657298:0
)
]
)
(1,218:4736286,34271781:30785865,455111,127431
(1,218:4736286,34271781:2302850,422343,0
g1,218:4736286,34271781
x1,218:6285476,34271781
g1,218:7039136,34271781
)
x1,218:7743644,34271781
x1,218:8120474,34271781
x1,218:9398056,34271781
g1,218:9649276,34271781
x1,218:11785191,34271781
g1,218:12036411,34271781
x1,218:12723626,34271781
x1,218:13414481,34271781
g1,218:13665701,34271781
x1,218:14063466,34271781
x1,218:15671822,34271781
k1,218:35522150,34271781:19850328
g1,218:35522150,34271781
)
(1,221:4736286,35678073:30785865,455111,0
x1,221:5409852,35678073
x1,220:5646509,35678073
g1,220:5864962,35678073
x1,220:6520323,35678073
x1,220:7539774,35678073
k1,221:35522150,35678073:27982376
g1,221:35522150,35678073
)
(1,223:12972446,36837603:22549705,1093994,898318
(1,223:12972446,36837603:14313545,1093994,898318
h1,223:12972446,36837603:0,0,0
x1,223:13783910,36837603
(1,222:13783910,36935906:1637134,313481,0
x1,222:14262690,36935906
x1,222:14523925,36935906
x1,222:15388276,36935906
)
x1,222:15675907,36837603
(1,223:15675907,36935906:461560,303558,89201
x1,223:16078190,36935906
)
g1,223:16319507,36837603
x1,223:16829233,36837603
g1,223:17011273,36837603
x1,223:17666635,36837603
(1,223:17666635,36837603:9437311,1093994,898318
(1,223:17666635,35796035:655361,26213,1939886
x1,223:18321996,35796035
)
[1,223:18321996,36837603:8781950,1093994,819204
(1,223:18321996,36837603:8781950,865699,819204
[1,223:18321996,36837603:946633,688132,819204
(1,223:18321996,36837603:946633,688132,360452
(1,223:18321996,36215007:946633,65536,983048
x1,223:19268629,36215007
)
)
(1,223:18321996,37591271:946633,197518,0
k1,223:18646719,37591271:324723
x1,223:18943907,37591271
k1,223:19268629,37591271:324722
)
]
g1,223:19377853,36837603
(1,223:19377853,36837603:2895473,865699,637049
(1,223:19377853,36837603:2895473,865699,637049
h1,223:19377853,36837603:78643,0,0
[1,223:19456496,36837603:2738187,865699,637049
(1,223:19456496,36394247:2738187,422343,0
k1,223:20661749,36394247:1205253
x1,223:20989430,36394247
k1,223:22194683,36394247:1205253
)
(1,223:19456496,37287147:2738187,447828,187504
x1,223:19994212,37287147
(1,222:19994212,37385450:2200471,318577,89201
x1,222:22161915,37385450
)
)
]
h1,223:22194683,36837603:78643,0,0
)
)
x1,223:22528189,36837603
[1,223:22528189,36837603:895849,603348,98303
(1,223:22627403,36671943:0,437688,0
x1,223:22955084,36671943
)
(1,223:22528189,36837603:895849,447828,98303
x1,223:22908662,36837603
(1,223:22908662,36935906:515376,303558,0
x1,223:23391270,36935906
)
)
]
g1,223:23569670,36837603
x1,223:24079396,36837603
g1,223:24225028,36837603
[1,223:24225028,36837603:953801,603348,187504
(1,223:24324242,36671943:0,437688,0
x1,223:24651923,36671943
)
(1,223:24225028,36837603:953801,447828,187504
x1,223:24605501,36837603
(1,223:24605501,36935906:573328,303558,89201
x1,223:24822364,36935906
x1,223:25146061,36935906
)
)
]
x1,223:25433692,36837603
(1,223:25433692,36648277:294003,295640,0
x1,223:25694927,36648277
)
g1,223:25873327,36837603
x1,223:26383053,36837603
g1,223:26528685,36837603
x1,223:26809943,36837603
(1,223:26809943,36648277:294003,295640,0
x1,223:27071178,36648277
)
)
]
)
x1,223:27285991,36837603
)
(1,223:34357063,36837603:1165088,491520,163840
(1,223:34357063,36837603:1165088,491520,163840
x1,223:35267288,36837603
x1,223:35522151,36837603
)
)
)
]
(1,233:4736286,49328947:30785865,422343,0
(1,233:4736286,49328947:30785865,422343,0
k1,233:19965378,49328947:15229092
x1,233:20293059,49328947
k1,233:35522151,49328947:15229092
)
)
]
]
!44232
}4
!10
{5
[1,276:4736286,49328947:30785865,44592661,0
(1,276:4736286,4736286:0,0,0
[1,276:0,4736286:0,0,0
(1,276:0,0:0,0,0
g1,276:0,0
)
]
)
[1,276:4736286,49328947:30785865,47017493,0
[1,276:4736286,3097886:30785865,786432,0
(1,276:4736286,3097886:30785865,0,0
h1,276:4736286,3097886:30785865,0,0
)
]
[1,276:4736286,47362867:30785865,42626581,0
(1,226:4736286,5391646:30785865,491520,163840
h1,225:4736286,5391646:983040,0,0
x1,225:7343166,5391646
g1,225:7561619,5391646
x1,225:8535559,5391646
g1,225:8754012,5391646
(1,225:8754012,5391646:837407,491520,163840
x1,225:9336556,5391646
h1,225:9336556,5391646:0,0,0
x1,225:9591419,5391646
)
k1,226:35522151,5391646:25930732
g1,226:35522151,5391646
)
(1,233:4736286,10844638:30785865,4207808,3880127
h1,233:4736286,10844638:0,0,0
[1,233:4736286,10844638:30785865,4207808,3880127
(1,233:4736286,10746334:30785865,4306112,3978431
k1,232:4736286,10746334:0
(1,233:4736286,10746334:24309369,4306112,3978431
(1,232:4736286,10746334:0,688125,294915
[1,232:4736286,10746334:0,688125,294915
(1,62:4736286,10746334:0,688125,294915
r1,276:4736286,10746334:0,983040,294915
)
]
)
k1,233:4736286,10746334:6476496
(1,233:11212782,10746334:17832873,4306112,3978431
$1,233:11212782,10746334
(1,233:11212782,10746334:17832873,4306112,3978431
[1,232:11212782,10746334:17832873,4306112,3978431
[1,232:11212782,14724765:17832873,8284543,0
(1,232:11212782,7375098:17832873,934876,927973
g1,232:11212782,7375098
(1,232:11212782,7375098:1413931,934876,927973
g1,232:11212782,7375098
(1,232:11212782,7375098:0,688125,294915
[1,232:11212782,7375098:0,688125,294915
(1,62:11212782,7375098:0,688125,294915
r1,276:11212782,7375098:0,983040,294915
)
]
)
$1,232:11212782,7375098
(1,232:11212782,7375098:1413931,437688,187504
[1,232:11212782,7375098:722165,437688,187504
(1,232:11277977,7375098:0,437688,0
x1,232:11605658,7375098
)
(1,232:11212782,7375098:722165,282168,187504
x1,232:11632017,7375098
(1,232:11632017,7473401:302930,197518,89201
x1,232:11902179,7473401
)
)
]
g1,232:12116987,7375098
x1,232:12626713,7375098
)
$1,232:12626713,7375098
)
g1,232:12626713,7375098
(1,232:12626713,7375098:16418942,934876,927973
$1,232:12626713,7375098
(1,232:12626713,7375098:5465537,934876,927973
h1,232:12626713,7375098:0,0,0
g1,232:12735937,7375098
[1,232:12735937,7375098:946633,688132,927973
(1,232:12735937,7375098:946633,688132,360452
(1,232:12735937,6752502:946633,65536,983048
x1,232:13682570,6752502
)
)
(1,232:12735937,8148334:946633,303558,89201
k1,232:12994858,8148334:258921
x1,232:13397141,8148334
k1,232:13682570,8148334:258920
)
]
g1,232:13791794,7375098
(1,232:13791794,7375098:3706648,934876,718758
(1,232:13791794,7375098:3706648,934876,718758
h1,232:13791794,7375098:78643,0,0
[1,232:13870437,7375098:3549362,934876,718758
(1,232:13870437,6931742:3549362,491520,187504
x1,232:14218370,6931742
x1,232:15066242,6931742
(1,232:15066242,7030045:1637134,313481,0
x1,232:15545022,7030045
x1,232:15806257,7030045
x1,232:16670608,7030045
)
x1,232:16958239,6931742
(1,232:16958239,7030045:461560,303558,89201
x1,232:17360522,7030045
)
)
(1,232:13870437,7906351:3549362,603348,187504
k1,232:15018536,7906351:1148099
x1,232:15366469,7906351
[1,232:15402877,7906351:868823,603348,187504
(1,232:15502091,7740691:0,437688,0
x1,232:15829772,7740691
)
(1,232:15402877,7906351:868823,447828,187504
x1,232:15783350,7906351
(1,232:15783350,8004654:488350,303558,89201
x1,232:16238932,8004654
)
)
]
k1,232:17419799,7906351:1148099
)
]
h1,232:17419799,7375098:78643,0,0
)
)
x1,232:17816110,7375098
(1,232:17816110,7473401:276140,303558,89201
x1,232:18032973,7473401
)
)
$1,232:18092250,7375098
k1,232:29045655,7375098:10953405
)
g1,232:29045655,7375098
)
(1,232:11212782,9614052:17832873,1048837,927973
g1,232:11212782,9614052
(1,232:11212782,9614052:1413931,1048837,927973
k1,232:12116987,9614052:904205
(1,232:12116987,9614052:0,688125,294915
[1,232:12116987,9614052:0,688125,294915
(1,62:12116987,9614052:0,688125,294915
r1,276:12116987,9614052:0,983040,294915
)
]
)
$1,232:12116987,9614052
(1,232:12116987,9614052:509726,240435,0
x1,232:12626713,9614052
)
$1,232:12626713,9614052
)
g1,232:12626713,9614052
(1,232:12626713,9614052:16418942,1048837,927973
$1,232:12626713,9614052
(1,232:12626713,9614052:14168680,1048837,927973
h1,232:12626713,9614052:0,0,0
g1,232:12735937,9614052
[1,232:12735937,9614052:946633,688132,927973
(1,232:12735937,9614052:946633,688132,360452
(1,232:12735937,8991456:946633,65536,983048
x1,232:13682570,8991456
)
)
(1,232:12735937,10387288:946633,303558,89201
k1,232:12994858,10387288:258921
x1,232:13397141,10387288
k1,232:13682570,10387288:258920
)
]
g1,232:13791794,9614052
x1,232:14301520,9614052
(1,232:14301520,9614052:3322307,1048837,449545
(1,232:14301520,9614052:3322307,1048837,449545
h1,232:14301520,9614052:78643,0,0
[1,232:14380163,9614052:3165021,1048837,449545
(1,232:14380163,9098680:3165021,533465,259786
x1,232:15191627,9098680
(1,232:15191627,9196983:1637134,313481,0
x1,232:15670407,9196983
x1,232:15931642,9196983
x1,232:16795993,9196983
)
x1,232:17083624,9098680
[1,232:17083624,9269265:461560,704050,89201
(1,232:17083624,8860855:294003,295640,0
x1,232:17344859,8860855
)
(1,232:17083624,9269265:461560,303558,89201
x1,232:17485907,9269265
)
]
)
(1,232:14380163,10063596:3165021,422343,0
k1,232:15798833,10063596:1418670
x1,232:16126514,10063596
k1,232:17545184,10063596:1418670
)
]
h1,232:17545184,9614052:78643,0,0
)
)
(1,232:17623827,9614052:2895473,865699,637049
(1,232:17623827,9614052:2895473,865699,637049
h1,232:17623827,9614052:78643,0,0
[1,232:17702470,9614052:2738187,865699,637049
(1,232:17702470,9170696:2738187,422343,0
k1,232:18907723,9170696:1205253
x1,232:19235404,9170696
k1,232:20440657,9170696:1205253
)
(1,232:17702470,10063596:2738187,447828,187504
x1,232:18240186,10063596
(1,232:18240186,10161899:2200471,318577,89201
x1,232:20407889,10161899
)
)
]
h1,232:20440657,9614052:78643,0,0
)
)
(1,232:20519300,9614052:5682285,1046704,718758
(1,232:20519300,9614052:5682285,1046704,718758
h1,232:20519300,9614052:78643,0,0
[1,232:20597943,9614052:5524999,1046704,718758
(1,232:20597943,9170696:5524999,603348,187504
x1,232:20945876,9170696
x1,232:21419192,9170696
[1,232:21419192,9170696:868823,603348,187504
(1,232:21518406,9005036:0,437688,0
x1,232:21846087,9005036
)
(1,232:21419192,9170696:868823,447828,187504
x1,232:21799665,9170696
(1,232:21799665,9268999:488350,303558,89201
x1,232:22255247,9268999
)
)
]
g1,232:22433647,9170696
x1,232:22943373,9170696
g1,232:23089005,9170696
[1,232:23089005,9170696:926775,603348,187504
(1,232:23188219,9005036:0,437688,0
x1,232:23515900,9005036
)
(1,232:23089005,9170696:926775,447828,187504
x1,232:23469478,9170696
(1,232:23469478,9268999:546302,303558,89201
x1,232:23686341,9268999
x1,232:23983012,9268999
)
)
]
x1,232:24270643,9170696
(1,232:24270643,8932871:294003,295640,0
x1,232:24531878,8932871
)
g1,232:24710278,9170696
x1,232:25220004,9170696
g1,232:25365636,9170696
x1,232:25646894,9170696
(1,232:25646894,8932871:294003,295640,0
x1,232:25908129,8932871
)
x1,232:26122942,9170696
)
(1,232:20597943,10145305:5524999,603348,187504
k1,232:22733861,10145305:2135918
x1,232:23081794,10145305
[1,232:23118202,10145305:868823,603348,187504
(1,232:23217416,9979645:0,437688,0
x1,232:23545097,9979645
)
(1,232:23118202,10145305:868823,447828,187504
x1,232:23498675,10145305
(1,232:23498675,10243608:488350,303558,89201
x1,232:23954257,10243608
)
)
]
k1,232:26122942,10145305:2135917
)
]
h1,232:26122942,9614052:78643,0,0
)
)
x1,232:26519253,9614052
(1,232:26519253,9712355:276140,303558,89201
x1,232:26736116,9712355
)
)
$1,232:26795393,9614052
k1,232:29045655,9614052:2250262
)
g1,232:29045655,9614052
)
(1,232:11212782,11853006:17832873,1048837,927973
g1,232:11212782,11853006
(1,232:11212782,11853006:1413931,1048837,927973
k1,232:12116987,11853006:904205
(1,232:12116987,11853006:0,688125,294915
[1,232:12116987,11853006:0,688125,294915
(1,62:12116987,11853006:0,688125,294915
r1,276:12116987,11853006:0,983040,294915
)
]
)
$1,232:12116987,11853006
(1,232:12116987,11853006:509726,240435,0
x1,232:12626713,11853006
)
$1,232:12626713,11853006
)
g1,232:12626713,11853006
(1,232:12626713,11853006:16418942,1048837,927973
$1,232:12626713,11853006
(1,232:12626713,11853006:16418942,1048837,927973
h1,232:12626713,11853006:0,0,0
g1,232:12735937,11853006
[1,232:12735937,11853006:946633,688132,927973
(1,232:12735937,11853006:946633,688132,360452
(1,232:12735937,11230410:946633,65536,983048
x1,232:13682570,11230410
)
)
(1,232:12735937,12626242:946633,303558,89201
k1,232:12994858,12626242:258921
x1,232:13397141,12626242
k1,232:13682570,12626242:258920
)
]
g1,232:13791794,11853006
x1,232:14301520,11853006
(1,232:14301520,11853006:3322307,1048837,449545
(1,232:14301520,11853006:3322307,1048837,449545
h1,232:14301520,11853006:78643,0,0
[1,232:14380163,11853006:3165021,1048837,449545
(1,232:14380163,11337634:3165021,533465,259786
x1,232:15191627,11337634
(1,232:15191627,11435937:1637134,313481,0
x1,232:15670407,11435937
x1,232:15931642,11435937
x1,232:16795993,11435937
)
x1,232:17083624,11337634
[1,232:17083624,11508219:461560,704050,89201
(1,232:17083624,11099809:294003,295640,0
x1,232:17344859,11099809
)
(1,232:17083624,11508219:461560,303558,89201
x1,232:17485907,11508219
)
]
)
(1,232:14380163,12302550:3165021,422343,0
k1,232:15798833,12302550:1418670
x1,232:16126514,12302550
k1,232:17545184,12302550:1418670
)
]
h1,232:17545184,11853006:78643,0,0
)
)
(1,232:17623827,11853006:2895473,865699,637049
(1,232:17623827,11853006:2895473,865699,637049
h1,232:17623827,11853006:78643,0,0
[1,232:17702470,11853006:2738187,865699,637049
(1,232:17702470,11409650:2738187,422343,0
k1,232:18907723,11409650:1205253
x1,232:19235404,11409650
k1,232:20440657,11409650:1205253
)
(1,232:17702470,12302550:2738187,447828,187504
x1,232:18240186,12302550
(1,232:18240186,12400853:2200471,318577,89201
x1,232:20407889,12400853
)
)
]
h1,232:20440657,11853006:78643,0,0
)
)
(1,232:20519300,11853006:1410450,898467,718758
(1,232:20519300,11853006:1410450,898467,718758
h1,232:20519300,11853006:78643,0,0
[1,232:20597943,11853006:1253164,898467,718758
(1,232:20597943,11409650:1253164,455111,0
k1,232:21032355,11409650:434412
x1,232:21380288,11409650
k1,232:21851107,11409650:434411
)
(1,232:20597943,12384259:1253164,603348,187504
x1,232:20945876,12384259
[1,232:20982284,12384259:868823,603348,187504
(1,232:21081498,12218599:0,437688,0
x1,232:21409179,12218599
)
(1,232:20982284,12384259:868823,447828,187504
x1,232:21362757,12384259
(1,232:21362757,12482562:488350,303558,89201
x1,232:21818339,12482562
)
)
]
)
]
h1,232:21851107,11853006:78643,0,0
)
)
g1,232:22038974,11853006
(1,232:22038974,11853006:6303649,753669,425990
(1,232:22038974,11125550:391396,26213,1153446
x1,232:22430370,11125550
)
[1,232:22430370,11853006:868823,603348,251217
(1,232:22529584,11687346:0,437688,0
x1,232:22857265,11687346
)
(1,232:22430370,11853006:868823,566233,251217
x1,232:22810843,11853006
[1,232:22810843,12015022:488350,728249,89201
(1,232:22956479,11582413:294003,295640,0
x1,232:23217714,11582413
)
(1,232:22810843,12015022:488350,303558,89201
x1,232:23266425,12015022
)
]
)
]
g1,232:23444825,11853006
x1,232:23954551,11853006
g1,232:24100183,11853006
x1,232:24427864,11853006
[1,232:24427864,11853006:868823,603348,187504
(1,232:24527078,11687346:0,437688,0
x1,232:24854759,11687346
)
(1,232:24427864,11853006:868823,447828,187504
x1,232:24808337,11853006
(1,232:24808337,11951309:488350,303558,89201
x1,232:25263919,11951309
)
)
]
[1,232:25296687,11853006:926775,603348,187504
(1,232:25395901,11687346:0,437688,0
x1,232:25723582,11687346
)
(1,232:25296687,11853006:926775,447828,187504
x1,232:25677160,11853006
(1,232:25677160,11951309:546302,303558,89201
x1,232:25894023,11951309
x1,232:26190694,11951309
)
)
]
g1,232:26369094,11853006
x1,232:26878820,11853006
g1,232:27024452,11853006
[1,232:27024452,11853006:926775,603348,251217
(1,232:27123666,11687346:0,437688,0
x1,232:27451347,11687346
)
(1,232:27024452,11853006:926775,566233,251217
x1,232:27404925,11853006
[1,232:27404925,12015022:546302,728249,89201
(1,232:27550561,11582413:294003,295640,0
x1,232:27811796,11582413
)
(1,232:27404925,12015022:546302,303558,89201
x1,232:27621788,12015022
x1,232:27918459,12015022
)
]
)
]
(1,232:27951227,11125550:391396,26213,1153446
x1,232:28342623,11125550
)
)
g1,232:28451847,11853006
x1,232:28769515,11853006
(1,232:28769515,11951309:276140,303558,89201
x1,232:28986378,11951309
)
)
$1,232:29045655,11853006
g1,232:29045655,11853006
)
g1,232:29045655,11853006
)
(1,232:11212782,13796792:17832873,753669,927973
g1,232:11212782,13796792
(1,232:11212782,13796792:1413931,753669,927973
k1,232:12116987,13796792:904205
(1,232:12116987,13796792:0,688125,294915
[1,232:12116987,13796792:0,688125,294915
(1,62:12116987,13796792:0,688125,294915
r1,276:12116987,13796792:0,983040,294915
)
]
)
$1,232:12116987,13796792
(1,232:12116987,13796792:509726,240435,0
x1,232:12626713,13796792
)
$1,232:12626713,13796792
)
g1,232:12626713,13796792
(1,232:12626713,13796792:16418942,753669,927973
$1,232:12626713,13796792
(1,232:12626713,13796792:9497120,753669,927973
h1,232:12626713,13796792:0,0,0
x1,232:12910324,13796792
g1,232:13019548,13796792
[1,232:13019548,13796792:946633,688132,927973
(1,232:13019548,13796792:946633,688132,360452
(1,232:13019548,13174196:946633,65536,983048
x1,232:13966181,13174196
)
)
(1,232:13019548,14570028:946633,303558,89201
k1,232:13278469,14570028:258921
x1,232:13680752,14570028
k1,232:13966181,14570028:258920
)
]
g1,232:14075405,13796792
x1,232:15396595,13796792
(1,232:15396595,13895095:1637134,313481,0
x1,232:15875375,13895095
x1,232:16136610,13895095
x1,232:17000961,13895095
)
x1,232:17288592,13796792
[1,232:17288592,13958808:461560,728249,89201
(1,232:17288592,13526199:294003,295640,0
x1,232:17549827,13526199
)
(1,232:17288592,13958808:461560,303558,89201
x1,232:17690875,13958808
)
]
g1,232:17859376,13796792
(1,232:17859376,13796792:3379380,753669,425990
(1,232:17859376,13069336:391396,26213,1153446
x1,232:18250772,13069336
)
[1,232:18250772,13796792:868823,603348,187504
(1,232:18349986,13631132:0,437688,0
x1,232:18677667,13631132
)
(1,232:18250772,13796792:868823,447828,187504
x1,232:18631245,13796792
(1,232:18631245,13895095:488350,303558,89201
x1,232:19086827,13895095
)
)
]
g1,232:19265227,13796792
x1,232:19774953,13796792
g1,232:19920585,13796792
[1,232:19920585,13796792:926775,603348,187504
(1,232:20019799,13631132:0,437688,0
x1,232:20347480,13631132
)
(1,232:19920585,13796792:926775,447828,187504
x1,232:20301058,13796792
(1,232:20301058,13895095:546302,303558,89201
x1,232:20517921,13895095
x1,232:20814592,13895095
)
)
]
(1,232:20847360,13069336:391396,26213,1153446
x1,232:21238756,13069336
)
)
g1,232:21347980,13796792
x1,232:21665648,13796792
(1,232:21665648,13895095:276140,303558,89201
x1,232:21882511,13895095
)
x1,232:22123833,13796792
)
$1,232:22123833,13796792
k1,232:29045655,13796792:6921822
)
g1,232:29045655,13796792
)
]
]
)
$1,233:29045655,10746334
)
g1,233:29045655,10746334
)
k1,233:35522151,10746334:6476496
(1,233:35522151,10746334:0,4306112,3978431
(1,233:35522151,10746334:0,688125,294915
k1,233:34357063,10746334:-1165088
(1,233:34357063,10746334:1165088,688125,294915
(1,232:34357063,10746334:0,688125,294915
[1,232:34357063,10746334:0,688125,294915
(1,62:34357063,10746334:0,688125,294915
r1,276:34357063,10746334:0,983040,294915
)
]
)
(1,233:34357063,10746334:1165088,491520,163840
x1,233:35267288,10746334
x1,233:35522151,10746334
)
)
)
)
k1,233:35522151,10746334:0
)
]
)
(1,235:4736286,16162458:30785865,455111,127431
(1,235:4736286,16162458:2302850,422343,0
g1,235:4736286,16162458
x1,235:6285476,16162458
g1,235:7039136,16162458
)
x1,235:8445422,16162458
x1,235:9540870,16162458
x1,235:10692295,16162458
g1,235:10943515,16162458
x1,235:13162624,16162458
x1,235:13434779,16162458
g1,235:13685999,16162458
x1,235:14083764,16162458
x1,235:15692120,16162458
k1,235:35522152,16162458:19830032
g1,235:35522152,16162458
)
(1,238:4736286,17568750:30785865,455111,0
x1,238:5409852,17568750
x1,237:5646509,17568750
g1,237:5864962,17568750
x1,237:6520323,17568750
x1,237:7539774,17568750
k1,238:35522150,17568750:27982376
g1,238:35522150,17568750
)
(1,240:13754794,18781175:21767357,1146889,819210
(1,240:13754794,18781175:12748850,1146889,819210
h1,240:13754794,18781175:0,0,0
x1,240:14566258,18781175
(1,239:14566258,18879478:1204684,318577,0
x1,239:14940361,18879478
x1,239:15738174,18879478
)
x1,239:16025805,18781175
(1,240:16025805,18879478:461560,303558,89201
x1,240:16428088,18879478
)
g1,240:16669405,18781175
x1,240:17179131,18781175
g1,240:17361171,18781175
(1,240:17361171,18781175:1310724,455111,0
x1,239:18671895,18781175
)
g1,240:18781119,18781175
(1,240:18781119,18781175:7431256,1146889,819210
(1,240:18781119,17660499:518828,26213,1939886
x1,240:19299947,17660499
)
x1,240:19581205,18781175
g1,240:19690429,18781175
[1,240:19690429,18781175:946633,688132,819204
(1,240:19690429,18781175:946633,688132,360452
(1,240:19690429,18158579:946633,65536,983048
x1,240:20637062,18158579
)
)
(1,240:19690429,19534843:946633,197518,0
k1,240:20015152,19534843:324723
x1,240:20312340,19534843
k1,240:20637062,19534843:324722
)
]
g1,240:20746286,18781175
(1,240:20746286,18781175:2013010,865699,547848
(1,240:20746286,18781175:2013010,865699,547848
h1,240:20746286,18781175:78643,0,0
[1,240:20824929,18781175:1855724,865699,547848
(1,240:20824929,18337819:1855724,422343,0
k1,240:21588951,18337819:764022
x1,240:21916632,18337819
k1,240:22680653,18337819:764021
)
(1,240:20824929,19230719:1855724,447828,98303
x1,240:21362645,19230719
(1,239:21362645,19329022:1318008,318577,0
x1,239:22647885,19329022
)
)
]
h1,240:22680653,18781175:78643,0,0
)
)
[1,240:22759296,18781175:895849,603348,98303
(1,240:22858510,18615515:0,437688,0
x1,240:23186191,18615515
)
(1,240:22759296,18781175:895849,447828,98303
x1,240:23139769,18781175
(1,240:23139769,18879478:515376,303558,0
x1,240:23622377,18879478
)
)
]
[1,240:23655145,18781175:953801,603348,187504
(1,240:23754359,18615515:0,437688,0
x1,240:24082040,18615515
)
(1,240:23655145,18781175:953801,447828,187504
x1,240:24035618,18781175
(1,240:24035618,18879478:573328,303558,89201
x1,240:24252481,18879478
x1,240:24576178,18879478
)
)
]
g1,240:24754578,18781175
x1,240:25264304,18781175
g1,240:25409936,18781175
x1,240:25693547,18781175
(1,240:25693547,17660499:518828,26213,1939886
x1,240:26212375,17660499
)
)
g1,240:26321599,18781175
x1,240:26503644,18781175
)
(1,240:34357063,18781175:1165088,491520,163840
(1,240:34357063,18781175:1165088,491520,163840
x1,240:35267288,18781175
x1,240:35522151,18781175
)
)
)
(1,243:4736286,20648961:30785865,491520,163840
h1,242:4736286,20648961:983040,0,0
x1,242:7343166,20648961
g1,242:7561619,20648961
x1,242:8535559,20648961
g1,242:8754012,20648961
(1,242:8754012,20648961:837407,491520,163840
x1,242:9336556,20648961
h1,242:9336556,20648961:0,0,0
x1,242:9591419,20648961
)
k1,243:35522151,20648961:25930732
g1,243:35522151,20648961
)
(1,250:4736286,26364539:30785865,4470394,4142714
h1,250:4736286,26364539:0,0,0
[1,250:4736286,26364539:30785865,4470394,4142714
(1,250:4736286,26266235:30785865,4568698,4241018
k1,249:4736286,26266235:0
(1,250:4736286,26266235:24030609,4568698,4241018
(1,249:4736286,26266235:0,688125,294915
[1,249:4736286,26266235:0,688125,294915
(1,62:4736286,26266235:0,688125,294915
r1,276:4736286,26266235:0,983040,294915
)
]
)
k1,250:4736286,26266235:6755256
(1,250:11491542,26266235:17275353,4568698,4241018
$1,250:11491542,26266235
(1,250:11491542,26266235:17275353,4568698,4241018
[1,249:11491542,26266235:17275353,4568698,4241018
[1,249:11491542,29491434:17275353,7793897,1015819
(1,249:11491542,22632413:17275353,934876,927973
g1,249:11491542,22632413
(1,249:11491542,22632413:1413931,934876,927973
g1,249:11491542,22632413
(1,249:11491542,22632413:0,688125,294915
[1,249:11491542,22632413:0,688125,294915
(1,62:11491542,22632413:0,688125,294915
r1,276:11491542,22632413:0,983040,294915
)
]
)
$1,249:11491542,22632413
(1,249:11491542,22632413:1413931,437688,187504
[1,249:11491542,22632413:722165,437688,187504
(1,249:11556737,22632413:0,437688,0
x1,249:11884418,22632413
)
(1,249:11491542,22632413:722165,282168,187504
x1,249:11910777,22632413
(1,249:11910777,22730716:302930,197518,89201
x1,249:12180939,22730716
)
)
]
g1,249:12395747,22632413
x1,249:12905473,22632413
)
$1,249:12905473,22632413
)
g1,249:12905473,22632413
(1,249:12905473,22632413:15861422,934876,927973
$1,249:12905473,22632413
(1,249:12905473,22632413:5033087,934876,927973
h1,249:12905473,22632413:0,0,0
g1,249:13014697,22632413
[1,249:13014697,22632413:946633,688132,927973
(1,249:13014697,22632413:946633,688132,360452
(1,249:13014697,22009817:946633,65536,983048
x1,249:13961330,22009817
)
)
(1,249:13014697,23405649:946633,303558,89201
k1,249:13273618,23405649:258921
x1,249:13675901,23405649
k1,249:13961330,23405649:258920
)
]
g1,249:14070554,22632413
(1,249:14070554,22632413:3274198,934876,718758
(1,249:14070554,22632413:3274198,934876,718758
h1,249:14070554,22632413:78643,0,0
[1,249:14149197,22632413:3116912,934876,718758
(1,249:14149197,22189057:3116912,491520,187504
x1,249:14497130,22189057
x1,249:15345002,22189057
(1,249:15345002,22287360:1204684,318577,0
x1,249:15719105,22287360
x1,249:16516918,22287360
)
x1,249:16804549,22189057
(1,249:16804549,22287360:461560,303558,89201
x1,249:17206832,22287360
)
)
(1,249:14149197,23163666:3116912,603348,187504
k1,249:15081071,23163666:931874
x1,249:15429004,23163666
[1,249:15465412,23163666:868823,603348,187504
(1,249:15564626,22998006:0,437688,0
x1,249:15892307,22998006
)
(1,249:15465412,23163666:868823,447828,187504
x1,249:15845885,23163666
(1,249:15845885,23261969:488350,303558,89201
x1,249:16301467,23261969
)
)
]
k1,249:17266109,23163666:931874
)
]
h1,249:17266109,22632413:78643,0,0
)
)
x1,249:17662420,22632413
(1,249:17662420,22730716:276140,303558,89201
x1,249:17879283,22730716
)
)
$1,249:17938560,22632413
k1,249:28766895,22632413:10828335
)
g1,249:28766895,22632413
)
(1,249:11491542,24869234:17275353,1046704,927973
g1,249:11491542,24869234
(1,249:11491542,24869234:1413931,1046704,927973
k1,249:12395747,24869234:904205
(1,249:12395747,24869234:0,688125,294915
[1,249:12395747,24869234:0,688125,294915
(1,62:12395747,24869234:0,688125,294915
r1,276:12395747,24869234:0,983040,294915
)
]
)
$1,249:12395747,24869234
(1,249:12395747,24869234:509726,240435,0
x1,249:12905473,24869234
)
$1,249:12905473,24869234
)
g1,249:12905473,24869234
(1,249:12905473,24869234:15861422,1046704,927973
$1,249:12905473,24869234
(1,249:12905473,24869234:11189504,1046704,927973
h1,249:12905473,24869234:0,0,0
g1,249:13014697,24869234
[1,249:13014697,24869234:946633,688132,927973
(1,249:13014697,24869234:946633,688132,360452
(1,249:13014697,24246638:946633,65536,983048
x1,249:13961330,24246638
)
)
(1,249:13014697,25642470:946633,303558,89201
k1,249:13273618,25642470:258921
x1,249:13675901,25642470
k1,249:13961330,25642470:258920
)
]
g1,249:14070554,24869234
(1,249:14070554,24869234:4407378,566233,251217
(1,249:14070554,24338388:273068,26213,760226
x1,249:14343622,24338388
)
x1,249:14671303,24869234
g1,249:14816935,24869234
x1,249:15326661,24869234
g1,249:15472293,24869234
x1,249:16283757,24869234
(1,249:16283757,24967537:1204684,318577,0
x1,249:16657860,24967537
x1,249:17455673,24967537
)
x1,249:17743304,24869234
[1,249:17743304,25031250:461560,728249,89201
(1,249:17743304,24598641:294003,295640,0
x1,249:18004539,24598641
)
(1,249:17743304,25031250:461560,303558,89201
x1,249:18145587,25031250
)
]
(1,249:18204864,24338388:273068,26213,760226
x1,249:18477932,24338388
)
)
g1,249:18587156,24869234
(1,249:18587156,24869234:2013010,898467,547848
(1,249:18587156,24869234:2013010,898467,547848
h1,249:18587156,24869234:78643,0,0
[1,249:18665799,24869234:1855724,898467,547848
(1,249:18665799,24425878:1855724,455111,0
k1,249:19453032,24425878:787233
x1,249:19734290,24425878
k1,249:20521523,24425878:787233
)
(1,249:18665799,25318778:1855724,447828,98303
x1,249:19203515,25318778
(1,249:19203515,25417081:1318008,318577,0
x1,249:20488755,25417081
)
)
]
h1,249:20521523,24869234:78643,0,0
)
)
(1,249:20600166,24869234:2901003,1046704,718758
(1,249:20600166,24869234:2901003,1046704,718758
h1,249:20600166,24869234:78643,0,0
[1,249:20678809,24869234:2743717,1046704,718758
(1,249:20678809,24425878:2743717,603348,187504
x1,249:21026742,24425878
x1,249:21318013,24425878
[1,249:21318013,24425878:895849,603348,98303
(1,249:21417227,24260218:0,437688,0
x1,249:21744908,24260218
)
(1,249:21318013,24425878:895849,447828,98303
x1,249:21698486,24425878
(1,249:21698486,24524181:515376,303558,0
x1,249:22181094,24524181
)
)
]
[1,249:22213862,24425878:953801,603348,187504
(1,249:22313076,24260218:0,437688,0
x1,249:22640757,24260218
)
(1,249:22213862,24425878:953801,447828,187504
x1,249:22594335,24425878
(1,249:22594335,24524181:573328,303558,89201
x1,249:22811198,24524181
x1,249:23134895,24524181
)
)
]
x1,249:23422526,24425878
)
(1,249:20678809,25400487:2743717,603348,187504
k1,249:21424086,25400487:745277
x1,249:21772019,25400487
[1,249:21808427,25400487:868823,603348,187504
(1,249:21907641,25234827:0,437688,0
x1,249:22235322,25234827
)
(1,249:21808427,25400487:868823,447828,187504
x1,249:22188900,25400487
(1,249:22188900,25498790:488350,303558,89201
x1,249:22644482,25498790
)
)
]
k1,249:23422526,25400487:745276
)
]
h1,249:23422526,24869234:78643,0,0
)
)
x1,249:23818837,24869234
(1,249:23818837,24967537:276140,303558,89201
x1,249:24035700,24967537
)
)
$1,249:24094977,24869234
k1,249:28766895,24869234:4671918
)
g1,249:28766895,24869234
)
(1,249:11491542,26957818:17275353,898467,927973
g1,249:11491542,26957818
(1,249:11491542,26957818:1413931,898467,927973
k1,249:12395747,26957818:904205
(1,249:12395747,26957818:0,688125,294915
[1,249:12395747,26957818:0,688125,294915
(1,62:12395747,26957818:0,688125,294915
r1,276:12395747,26957818:0,983040,294915
)
]
)
$1,249:12395747,26957818
(1,249:12395747,26957818:509726,240435,0
x1,249:12905473,26957818
)
$1,249:12905473,26957818
)
g1,249:12905473,26957818
(1,249:12905473,26957818:15861422,898467,927973
$1,249:12905473,26957818
(1,249:12905473,26957818:11881635,898467,927973
h1,249:12905473,26957818:0,0,0
(1,249:12905473,26957818:2001857,898467,547848
(1,249:12905473,26957818:2001857,898467,547848
h1,249:12905473,26957818:78643,0,0
[1,249:12984116,26957818:1844571,898467,547848
(1,249:12984116,26514462:1844571,455111,0
k1,249:13765773,26514462:781657
x1,249:14047031,26514462
k1,249:14828687,26514462:781656
)
(1,249:12984116,27407362:1844571,447828,98303
x1,249:13510679,27407362
(1,249:13510679,27505665:1318008,318577,0
x1,249:14795919,27505665
)
)
]
h1,249:14828687,26957818:78643,0,0
)
)
g1,249:15016554,26957818
[1,249:15016554,26957818:946633,688132,927973
(1,249:15016554,26957818:946633,688132,360452
(1,249:15016554,26335222:946633,65536,983048
x1,249:15963187,26335222
)
)
(1,249:15016554,27731054:946633,303558,89201
k1,249:15197651,27731054:181097
x1,249:15755582,27731054
k1,249:15963187,27731054:181096
)
]
x1,249:16545731,26957818
g1,249:16691363,26957818
x1,249:17201089,26957818
g1,249:17346721,26957818
x1,249:18158185,26957818
(1,249:18158185,27056121:1204684,318577,0
x1,249:18532288,27056121
x1,249:19330101,27056121
)
x1,249:19617732,26957818
[1,249:19617732,27119834:461560,728249,89201
(1,249:19617732,26687225:294003,295640,0
x1,249:19878967,26687225
)
(1,249:19617732,27119834:461560,303558,89201
x1,249:20020015,27119834
)
]
x1,249:20589018,26957818
[1,249:20589018,26957818:926775,603348,187504
(1,249:20688232,26792158:0,437688,0
x1,249:21015913,26792158
)
(1,249:20589018,26957818:926775,447828,187504
x1,249:20969491,26957818
(1,249:20969491,27056121:546302,303558,89201
x1,249:21186354,27056121
x1,249:21483025,27056121
)
)
]
g1,249:21661425,26957818
x1,249:22171151,26957818
g1,249:22316783,26957818
x1,249:22608054,26957818
(1,249:22608054,27056121:461560,303558,89201
x1,249:23010337,27056121
)
[1,249:23069614,26957818:868823,603348,187504
(1,249:23168828,26792158:0,437688,0
x1,249:23496509,26792158
)
(1,249:23069614,26957818:868823,447828,187504
x1,249:23450087,26957818
(1,249:23450087,27056121:488350,303558,89201
x1,249:23905669,27056121
)
)
]
x1,249:24510968,26957818
(1,249:24510968,27056121:276140,303558,89201
x1,249:24727831,27056121
)
)
$1,249:24787108,26957818
k1,249:28766895,26957818:3979787
)
g1,249:28766895,26957818
)
(1,249:11491542,29491434:17275353,1343499,1015819
g1,249:11491542,29491434
(1,249:11491542,29491434:1413931,1343499,1015819
k1,249:12395747,29491434:904205
(1,249:12395747,29491434:0,688125,294915
[1,249:12395747,29491434:0,688125,294915
(1,62:12395747,29491434:0,688125,294915
r1,276:12395747,29491434:0,983040,294915
)
]
)
$1,249:12395747,29491434
(1,249:12395747,29491434:509726,240435,0
x1,249:12905473,29491434
)
$1,249:12905473,29491434
)
g1,249:12905473,29491434
(1,249:12905473,29491434:15861422,1343499,1015819
$1,249:12905473,29491434
(1,249:12905473,29491434:15861422,1343499,1015819
h1,249:12905473,29491434:0,0,0
x1,249:13189084,29491434
g1,249:13298308,29491434
(1,249:13298308,29491434:15177318,1343499,1015819
[1,249:13298308,28174148:436908,26213,2333105
(1,249:13298308,28174148:436908,26213,1153446
x1,249:13735216,28174148
)
(1,249:13298308,29353807:436908,26213,1153446
x1,249:13735216,29353807
)
]
[1,249:13735216,29491434:946633,688132,927973
(1,249:13735216,29491434:946633,688132,360452
(1,249:13735216,28868838:946633,65536,983048
x1,249:14681849,28868838
)
)
(1,249:13735216,30264670:946633,303558,89201
k1,249:13994137,30264670:258921
x1,249:14396420,30264670
k1,249:14681849,30264670:258920
)
]
x1,249:15264393,29491434
g1,249:15410025,29491434
x1,249:15919751,29491434
g1,249:16065383,29491434
x1,249:16876847,29491434
(1,249:16876847,29589737:1204684,318577,0
x1,249:17250950,29589737
x1,249:18048763,29589737
)
x1,249:18336394,29491434
[1,249:18336394,29653450:461560,728249,89201
(1,249:18336394,29220841:294003,295640,0
x1,249:18597629,29220841
)
(1,249:18336394,29653450:461560,303558,89201
x1,249:18738677,29653450
)
]
x1,249:19052817,29491434
[1,249:19052817,29491434:926775,603348,187504
(1,249:19152031,29325774:0,437688,0
x1,249:19479712,29325774
)
(1,249:19052817,29491434:926775,447828,187504
x1,249:19433290,29491434
(1,249:19433290,29589737:546302,303558,89201
x1,249:19650153,29589737
x1,249:19946824,29589737
)
)
]
x1,249:20297260,29491434
(1,249:20297260,29589737:276140,303558,89201
x1,249:20514123,29589737
)
g1,249:20719032,29491434
x1,249:21228758,29491434
g1,249:21374390,29491434
[1,249:21374390,29491434:946633,688132,838772
(1,249:21374390,29491434:946633,688132,360452
(1,249:21374390,28868838:946633,65536,983048
x1,249:22321023,28868838
)
)
(1,249:21374390,30264670:946633,303558,0
k1,249:21754997,30264670:380607
x1,249:21940417,30264670
k1,249:22321023,30264670:380606
)
]
x1,249:22903567,29491434
g1,249:23049199,29491434
x1,249:23558925,29491434
g1,249:23704557,29491434
x1,249:24516021,29491434
(1,249:24516021,29589737:1204684,318577,0
x1,249:24890124,29589737
x1,249:25687937,29589737
)
x1,249:25975568,29491434
[1,249:25975568,29653450:403608,728249,0
(1,249:25975568,29220841:294003,295640,0
x1,249:26236803,29220841
)
(1,249:25975568,29653450:403608,303558,0
x1,249:26346408,29653450
)
]
x1,249:26634039,29491434
[1,249:26634039,29491434:868823,603348,187504
(1,249:26733253,29325774:0,437688,0
x1,249:27060934,29325774
)
(1,249:26634039,29491434:868823,447828,187504
x1,249:27014512,29491434
(1,249:27014512,29589737:488350,303558,89201
x1,249:27470094,29589737
)
)
]
x1,249:27820530,29491434
(1,249:27820530,29589737:218188,303558,0
x1,249:28005950,29589737
)
[1,249:28038718,28174148:436908,26213,2333105
(1,249:28038718,28174148:436908,26213,1153446
x1,249:28475626,28174148
)
(1,249:28038718,29353807:436908,26213,1153446
x1,249:28475626,29353807
)
]
)
g1,249:28584850,29491434
x1,249:28766895,29491434
)
$1,249:28766895,29491434
g1,249:28766895,29491434
)
g1,249:28766895,29491434
)
]
]
)
$1,250:28766895,26266235
)
g1,250:28766895,26266235
)
k1,250:35522151,26266235:6755256
(1,250:35522151,26266235:0,4568698,4241018
(1,250:35522151,26266235:0,688125,294915
k1,250:34357063,26266235:-1165088
(1,250:34357063,26266235:1165088,688125,294915
(1,249:34357063,26266235:0,688125,294915
[1,249:34357063,26266235:0,688125,294915
(1,62:34357063,26266235:0,688125,294915
r1,276:34357063,26266235:0,983040,294915
)
]
)
(1,250:34357063,26266235:1165088,491520,163840
x1,250:35267288,26266235
x1,250:35522151,26266235
)
)
)
)
k1,250:35522151,26266235:0
)
]
)
(1,252:4736286,31944946:30785865,455111,127431
(1,252:4736286,31944946:2302850,422343,0
g1,252:4736286,31944946
x1,252:6285476,31944946
g1,252:7039136,31944946
)
x1,252:9125810,31944946
g1,252:9377030,31944946
x1,252:9795730,31944946
x1,252:10591260,31944946
x1,252:11686708,31944946
x1,252:12838133,31944946
g1,252:13089353,31944946
x1,252:15308462,31944946
x1,252:15580617,31944946
g1,252:15831837,31944946
x1,252:16229602,31944946
x1,252:17837958,31944946
k1,252:35522150,31944946:17684192
g1,252:35522150,31944946
)
(1,255:4736286,33351238:30785865,455111,0
x1,255:5409852,33351238
x1,254:5646509,33351238
g1,254:5864962,33351238
x1,254:6520323,33351238
x1,254:7539774,33351238
k1,255:35522150,33351238:27982376
g1,255:35522150,33351238
)
(1,258:8365074,35382863:27157077,1146889,819210
(1,258:8365074,35382863:23528290,1146889,819210
h1,258:8365074,35382863:0,0,0
x1,258:9176538,35382863
(1,256:9176538,35481166:2798947,318577,0
x1,256:10594217,35481166
g1,256:10770801,35481166
x1,256:11144904,35481166
x1,256:11942717,35481166
)
x1,256:12230348,35382863
(1,258:12230348,35481166:461560,303558,89201
x1,258:12632631,35481166
)
g1,258:12873948,35382863
x1,258:13383674,35382863
g1,258:13565714,35382863
(1,258:13565714,35382863:1310724,455111,0
x1,256:14876438,35382863
)
g1,258:14985662,35382863
(1,258:14985662,35382863:16616433,1146889,819210
(1,258:14985662,34262187:382295,26213,1939886
x1,258:15367957,34262187
)
x1,258:15649215,35382863
(1,258:15649215,35481166:294003,295640,0
x1,258:15910450,35481166
)
(1,258:15943218,35382863:2013010,865699,547848
(1,258:15943218,35382863:2013010,865699,547848
h1,258:15943218,35382863:78643,0,0
[1,258:16021861,35382863:1855724,865699,547848
(1,258:16021861,34939507:1855724,422343,0
k1,258:16785883,34939507:764022
x1,258:17113564,34939507
k1,258:17877585,34939507:764021
)
(1,258:16021861,35832407:1855724,447828,98303
x1,258:16559577,35832407
(1,256:16559577,35930710:1318008,318577,0
x1,256:17844817,35930710
)
)
]
h1,258:17877585,35382863:78643,0,0
)
)
g1,258:18065452,35382863
[1,258:18065452,35382863:946633,688132,819204
(1,258:18065452,35382863:946633,688132,360452
(1,258:18065452,34760267:946633,65536,983048
x1,258:19012085,34760267
)
)
(1,258:18065452,36136531:946633,197518,0
k1,258:18390175,36136531:324723
x1,258:18687363,36136531
k1,258:19012085,36136531:324722
)
]
g1,258:19121309,35382863
[1,258:19121309,35382863:895849,603348,98303
(1,258:19220523,35217203:0,437688,0
x1,258:19548204,35217203
)
(1,258:19121309,35382863:895849,447828,98303
x1,258:19501782,35382863
(1,258:19501782,35481166:515376,303558,0
x1,258:19984390,35481166
)
)
]
[1,258:20017158,35382863:953801,603348,187504
(1,258:20116372,35217203:0,437688,0
x1,258:20444053,35217203
)
(1,258:20017158,35382863:953801,447828,187504
x1,258:20397631,35382863
(1,258:20397631,35481166:573328,303558,89201
x1,258:20614494,35481166
x1,258:20938191,35481166
)
)
]
g1,258:21116591,35382863
x1,258:21626317,35382863
g1,258:21771949,35382863
x1,258:22053207,35382863
(1,258:22053207,35481166:294003,295640,0
x1,258:22314442,35481166
)
(1,258:22347210,35382863:2895473,865699,637049
(1,258:22347210,35382863:2895473,865699,637049
h1,258:22347210,35382863:78643,0,0
[1,258:22425853,35382863:2738187,865699,637049
(1,258:22425853,34939507:2738187,422343,0
k1,258:23631106,34939507:1205253
x1,258:23958787,34939507
k1,258:25164040,34939507:1205253
)
(1,258:22425853,35832407:2738187,447828,187504
x1,258:22963569,35832407
(1,256:22963569,35930710:2200471,318577,89201
x1,256:25131272,35930710
)
)
]
h1,258:25164040,35382863:78643,0,0
)
)
g1,258:25351907,35382863
[1,258:25351907,35382863:946633,688132,819204
(1,258:25351907,35382863:946633,688132,360452
(1,258:25351907,34760267:946633,65536,983048
x1,258:26298540,34760267
)
)
(1,258:25351907,36136531:946633,197518,0
k1,258:25676630,36136531:324723
x1,258:25973818,36136531
k1,258:26298540,36136531:324722
)
]
g1,258:26407764,35382863
(1,258:26407764,35382863:3433432,753669,425990
(1,258:26407764,34655407:391396,26213,1153446
x1,258:26799160,34655407
)
[1,258:26799160,35382863:895849,603348,98303
(1,258:26898374,35217203:0,437688,0
x1,258:27226055,35217203
)
(1,258:26799160,35382863:895849,447828,98303
x1,258:27179633,35382863
(1,258:27179633,35481166:515376,303558,0
x1,258:27662241,35481166
)
)
]
g1,258:27840641,35382863
x1,258:28350367,35382863
g1,258:28495999,35382863
[1,258:28495999,35382863:953801,603348,187504
(1,258:28595213,35217203:0,437688,0
x1,258:28922894,35217203
)
(1,258:28495999,35382863:953801,447828,187504
x1,258:28876472,35382863
(1,258:28876472,35481166:573328,303558,89201
x1,258:29093335,35481166
x1,258:29417032,35481166
)
)
]
(1,258:29449800,34655407:391396,26213,1153446
x1,258:29841196,34655407
)
)
(1,258:29841196,34791212:294003,295640,0
x1,258:30102431,34791212
)
g1,258:30280831,35382863
x1,258:30790557,35382863
g1,258:30936189,35382863
x1,258:31219800,35382863
(1,258:31219800,34262187:382295,26213,1939886
x1,258:31602095,34262187
)
)
g1,258:31711319,35382863
x1,258:31893364,35382863
)
(1,258:34357063,35382863:1165088,491520,163840
(1,258:34357063,35382863:1165088,491520,163840
x1,258:35267288,35382863
x1,258:35522151,35382863
)
)
)
(1,261:4736286,37578329:30785865,491520,163840
h1,260:4736286,37578329:983040,0,0
x1,260:7343166,37578329
g1,260:7561619,37578329
x1,260:8535559,37578329
g1,260:8754012,37578329
(1,260:8754012,37578329:837407,491520,163840
x1,260:9336556,37578329
h1,260:9336556,37578329:0,0,0
x1,260:9591419,37578329
)
k1,261:35522151,37578329:25930732
g1,261:35522151,37578329
)
(1,266:4736286,40890672:30785865,2067159,1739478
h1,266:4736286,40890672:0,0,0
[1,266:4736286,40890672:30785865,2067159,1739478
(1,266:4736286,40792368:30785865,2165463,1837782
k1,265:4736286,40792368:0
(1,266:4736286,40792368:28222152,2165463,1837782
(1,265:4736286,40792368:0,688125,294915
[1,265:4736286,40792368:0,688125,294915
(1,62:4736286,40792368:0,688125,294915
r1,276:4736286,40792368:0,983040,294915
)
]
)
k1,266:4736286,40792368:2563712
(1,266:7299998,40792368:25658440,2165463,1837782
$1,266:7299998,40792368
(1,266:7299998,40792368:25658440,2165463,1837782
[1,265:7299998,40792368:25658440,2165463,1837782
[1,265:7299998,42630150:25658440,4003245,0
(1,265:7299998,39561781:25658440,934876,927973
g1,265:7299998,39561781
(1,265:7299998,39561781:1413931,934876,927973
g1,265:7299998,39561781
(1,265:7299998,39561781:0,688125,294915
[1,265:7299998,39561781:0,688125,294915
(1,62:7299998,39561781:0,688125,294915
r1,276:7299998,39561781:0,983040,294915
)
]
)
$1,265:7299998,39561781
(1,265:7299998,39561781:1413931,437688,187504
[1,265:7299998,39561781:722165,437688,187504
(1,265:7365193,39561781:0,437688,0
x1,265:7692874,39561781
)
(1,265:7299998,39561781:722165,282168,187504
x1,265:7719233,39561781
(1,265:7719233,39660084:302930,197518,89201
x1,265:7989395,39660084
)
)
]
g1,265:8204203,39561781
x1,265:8713929,39561781
)
$1,265:8713929,39561781
)
g1,265:8713929,39561781
(1,265:8713929,39561781:24244509,934876,927973
$1,265:8713929,39561781
(1,265:8713929,39561781:6627350,934876,927973
h1,265:8713929,39561781:0,0,0
g1,265:8823153,39561781
[1,265:8823153,39561781:946633,688132,927973
(1,265:8823153,39561781:946633,688132,360452
(1,265:8823153,38939185:946633,65536,983048
x1,265:9769786,38939185
)
)
(1,265:8823153,40335017:946633,303558,89201
k1,265:9082074,40335017:258921
x1,265:9484357,40335017
k1,265:9769786,40335017:258920
)
]
g1,265:9879010,39561781
(1,265:9879010,39561781:4868461,934876,718758
(1,265:9879010,39561781:4868461,934876,718758
h1,265:9879010,39561781:78643,0,0
[1,265:9957653,39561781:4711175,934876,718758
(1,265:9957653,39118425:4711175,491520,187504
x1,265:10305586,39118425
x1,265:11153458,39118425
(1,265:11153458,39216728:2798947,318577,0
x1,265:12571137,39216728
g1,265:12747721,39216728
x1,265:13121824,39216728
x1,265:13919637,39216728
)
x1,265:14207268,39118425
(1,265:14207268,39216728:461560,303558,89201
x1,265:14609551,39216728
)
)
(1,265:9957653,40093034:4711175,603348,187504
k1,265:11686659,40093034:1729006
x1,265:12034592,40093034
[1,265:12071000,40093034:868823,603348,187504
(1,265:12170214,39927374:0,437688,0
x1,265:12497895,39927374
)
(1,265:12071000,40093034:868823,447828,187504
x1,265:12451473,40093034
(1,265:12451473,40191337:488350,303558,89201
x1,265:12907055,40191337
)
)
]
k1,265:14668828,40093034:1729005
)
]
h1,265:14668828,39561781:78643,0,0
)
)
x1,265:15065139,39561781
(1,265:15065139,39660084:276140,303558,89201
x1,265:15282002,39660084
)
)
$1,265:15341279,39561781
k1,265:32958439,39561781:17617160
)
g1,265:32958438,39561781
)
(1,265:7299998,41702177:25658440,950279,927973
g1,265:7299998,41702177
(1,265:7299998,41702177:1413931,950279,927973
k1,265:8204203,41702177:904205
(1,265:8204203,41702177:0,688125,294915
[1,265:8204203,41702177:0,688125,294915
(1,62:8204203,41702177:0,688125,294915
r1,276:8204203,41702177:0,983040,294915
)
]
)
$1,265:8204203,41702177
(1,265:8204203,41702177:509726,240435,0
x1,265:8713929,41702177
)
$1,265:8713929,41702177
)
g1,265:8713929,41702177
(1,265:8713929,41702177:24244509,950279,927973
$1,265:8713929,41702177
(1,265:8713929,41702177:24244509,950279,927973
h1,265:8713929,41702177:0,0,0
g1,265:8823153,41702177
[1,265:8823153,41702177:946633,688132,927973
(1,265:8823153,41702177:946633,688132,360452
(1,265:8823153,41079581:946633,65536,983048
x1,265:9769786,41079581
)
)
(1,265:8823153,42475413:946633,303558,89201
k1,265:9082074,42475413:258921
x1,265:9484357,42475413
k1,265:9769786,42475413:258920
)
]
g1,265:9879010,41702177
(1,265:9879010,41702177:6001641,566233,251217
(1,265:9879010,41171331:273068,26213,760226
x1,265:10152078,41171331
)
x1,265:10479759,41702177
g1,265:10625391,41702177
x1,265:11135117,41702177
g1,265:11280749,41702177
x1,265:12092213,41702177
(1,265:12092213,41800480:2798947,318577,0
x1,265:13509892,41800480
g1,265:13686476,41800480
x1,265:14060579,41800480
x1,265:14858392,41800480
)
x1,265:15146023,41702177
[1,265:15146023,41864193:461560,728249,89201
(1,265:15146023,41431584:294003,295640,0
x1,265:15407258,41431584
)
(1,265:15146023,41864193:461560,303558,89201
x1,265:15548306,41864193
)
]
(1,265:15607583,41171331:273068,26213,760226
x1,265:15880651,41171331
)
)
g1,265:15989875,41702177
(1,265:15989875,41702177:16677294,950279,637049
(1,265:15989875,40778111:345886,26213,1546666
x1,265:16335761,40778111
)
(1,265:16335761,41702177:2013010,898467,547848
(1,265:16335761,41702177:2013010,898467,547848
h1,265:16335761,41702177:78643,0,0
[1,265:16414404,41702177:1855724,898467,547848
(1,265:16414404,41258821:1855724,455111,98303
k1,265:17054636,41258821:640232
x1,265:17335894,41258821
(1,265:17335894,41357124:294003,295640,0
x1,265:17597129,41357124
)
k1,265:18270128,41258821:640231
)
(1,265:16414404,42151721:1855724,447828,98303
x1,265:16952120,42151721
(1,265:16952120,42250024:1318008,318577,0
x1,265:18237360,42250024
)
)
]
h1,265:18270128,41702177:78643,0,0
)
)
g1,265:18457995,41702177
(1,265:18457995,41702177:5319827,753669,425990
(1,265:18457995,40974721:391396,26213,1153446
x1,265:18849391,40974721
)
[1,265:18849391,41702177:926775,603348,187504
(1,265:18948605,41536517:0,437688,0
x1,265:19276286,41536517
)
(1,265:18849391,41702177:926775,447828,187504
x1,265:19229864,41702177
(1,265:19229864,41800480:546302,303558,89201
x1,265:19446727,41800480
x1,265:19743398,41800480
)
)
]
x1,265:20093834,41702177
(1,265:20093834,41800480:276140,303558,89201
x1,265:20310697,41800480
)
g1,265:20515606,41702177
x1,265:21025332,41702177
g1,265:21170964,41702177
[1,265:21170964,41702177:868823,603348,187504
(1,265:21270178,41536517:0,437688,0
x1,265:21597859,41536517
)
(1,265:21170964,41702177:868823,447828,187504
x1,265:21551437,41702177
(1,265:21551437,41800480:488350,303558,89201
x1,265:22007019,41800480
)
)
]
x1,265:22357455,41702177
(1,265:22357455,41800480:276140,303558,89201
x1,265:22574318,41800480
)
x1,265:22924866,41702177
(1,265:22924866,41800480:461560,303558,89201
x1,265:23327149,41800480
)
(1,265:23386426,40974721:391396,26213,1153446
x1,265:23777822,40974721
)
)
g1,265:23923454,41702177
x1,265:24433180,41702177
g1,265:24578812,41702177
(1,265:24578812,41702177:2895473,898467,637049
(1,265:24578812,41702177:2895473,898467,637049
h1,265:24578812,41702177:78643,0,0
[1,265:24657455,41702177:2738187,898467,637049
(1,265:24657455,41258821:2738187,455111,98303
k1,265:25738918,41258821:1081463
x1,265:26020176,41258821
(1,265:26020176,41357124:294003,295640,0
x1,265:26281411,41357124
)
k1,265:27395642,41258821:1081463
)
(1,265:24657455,42151721:2738187,447828,187504
x1,265:25195171,42151721
(1,265:25195171,42250024:2200471,318577,89201
x1,265:27362874,42250024
)
)
]
h1,265:27395642,41702177:78643,0,0
)
)
g1,265:27583509,41702177
(1,265:27583509,41702177:4034742,753669,425990
(1,265:27583509,40974721:391396,26213,1153446
x1,265:27974905,40974721
)
x1,265:28302586,41702177
[1,265:28302586,41702177:868823,603348,187504
(1,265:28401800,41536517:0,437688,0
x1,265:28729481,41536517
)
(1,265:28302586,41702177:868823,447828,187504
x1,265:28683059,41702177
(1,265:28683059,41800480:488350,303558,89201
x1,265:29138641,41800480
)
)
]
g1,265:29317041,41702177
x1,265:29826767,41702177
g1,265:29972399,41702177
x1,265:30300080,41702177
[1,265:30300080,41702177:926775,603348,187504
(1,265:30399294,41536517:0,437688,0
x1,265:30726975,41536517
)
(1,265:30300080,41702177:926775,447828,187504
x1,265:30680553,41702177
(1,265:30680553,41800480:546302,303558,89201
x1,265:30897416,41800480
x1,265:31194087,41800480
)
)
]
(1,265:31226855,40974721:391396,26213,1153446
x1,265:31618251,40974721
)
)
g1,265:31727475,41702177
x1,265:32045143,41702177
(1,265:32045143,41800480:276140,303558,89201
x1,265:32262006,41800480
)
(1,265:32321283,40778111:345886,26213,1546666
x1,265:32667169,40778111
)
)
g1,265:32776393,41702177
x1,265:32958438,41702177
)
$1,265:32958438,41702177
g1,265:32958438,41702177
)
g1,265:32958438,41702177
)
]
]
)
$1,266:32958438,40792368
)
g1,266:32958438,40792368
)
k1,266:35522151,40792368:2563713
(1,266:35522151,40792368:0,2165463,1837782
(1,266:35522151,40792368:0,688125,294915
k1,266:34357063,40792368:-1165088
(1,266:34357063,40792368:1165088,688125,294915
(1,265:34357063,40792368:0,688125,294915
[1,265:34357063,40792368:0,688125,294915
(1,62:34357063,40792368:0,688125,294915
r1,276:34357063,40792368:0,983040,294915
)
]
)
(1,266:34357063,40792368:1165088,491520,163840
x1,266:35267288,40792368
x1,266:35522151,40792368
)
)
)
)
k1,266:35522151,40792368:0
)
]
)
]
(1,276:4736286,49328947:30785865,422343,0
(1,276:4736286,49328947:30785865,422343,0
k1,276:19965378,49328947:15229092
x1,276:20293059,49328947
k1,276:35522151,49328947:15229092
)
)
]
]
!46981
}5
!10
{6
[1,280:4736286,49328947:30785865,44592661,0
(1,280:4736286,4736286:0,0,0
[1,280:0,4736286:0,0,0
(1,280:0,0:0,0,0
g1,280:0,0
)
]
)
[1,280:4736286,49328947:30785865,47017493,0
[1,280:4736286,3097886:30785865,786432,0
(1,280:4736286,3097886:30785865,0,0
h1,280:4736286,3097886:30785865,0,0
)
]
[1,280:4736286,47362867:30785865,42626581,0
(1,269:4736286,5391646:30785865,455111,127431
h1,268:4736286,5391646:983040,0,0
x1,268:7931173,5391646
g1,268:8149626,5391646
x1,268:9059850,5391646
g1,268:9278303,5391646
x1,268:10518028,5391646
x1,268:10845709,5391646
x1,268:11555683,5391646
g1,268:11846954,5391646
x1,268:12447702,5391646
g1,268:12666155,5391646
x1,268:14195333,5391646
g1,268:14413786,5391646
x1,268:14887102,5391646
x1,268:15160168,5391646
g1,268:15378621,5391646
x1,268:17199071,5391646
g1,268:17417524,5391646
$1,268:17417524,5391646
x1,268:17745205,5391646
$1,268:17745205,5391646
g1,268:17963658,5391646
x1,268:19753158,5391646
k1,269:35522151,5391646:15768993
g1,269:35522151,5391646
)
(1,276:4736286,10667453:30785865,4067032,3739351
h1,276:4736286,10667453:0,0,0
[1,276:4736286,10667453:30785865,4067032,3739351
(1,276:4736286,10569149:30785865,4165336,3837655
k1,275:4736286,10569149:0
(1,276:4736286,10569149:21964104,4165336,3837655
(1,275:4736286,10569149:0,688125,294915
[1,275:4736286,10569149:0,688125,294915
(1,62:4736286,10569149:0,688125,294915
r1,280:4736286,10569149:0,983040,294915
)
]
)
k1,276:4736286,10569149:8821760
(1,276:13558046,10569149:13142344,4165336,3837655
$1,276:13558046,10569149
(1,276:13558046,10569149:13142344,4165336,3837655
[1,275:13558046,10569149:13142344,4165336,3837655
[1,275:13558046,13478831:13142344,7075018,927973
(1,275:13558046,7302280:13142344,898467,927973
g1,275:13558046,7302280
(1,275:13558046,7302280:722165,898467,927973
g1,275:13558046,7302280
(1,275:13558046,7302280:0,688125,294915
[1,275:13558046,7302280:0,688125,294915
(1,62:13558046,7302280:0,688125,294915
r1,280:13558046,7302280:0,983040,294915
)
]
)
$1,275:13558046,7302280
[1,275:13558046,7302280:722165,437688,187504
(1,275:13623241,7302280:0,437688,0
x1,275:13950922,7302280
)
(1,275:13558046,7302280:722165,282168,187504
x1,275:13977281,7302280
(1,275:13977281,7400583:302930,197518,89201
x1,275:14247443,7400583
)
)
]
$1,275:14280211,7302280
)
g1,275:14280211,7302280
(1,275:14280211,7302280:12420179,898467,927973
$1,275:14280211,7302280
(1,275:14280211,7302280:11428487,898467,927973
h1,275:14280211,7302280:0,0,0
g1,275:14462251,7302280
x1,275:14971977,7302280
g1,275:15154017,7302280
[1,275:15154017,7302280:946633,688132,927973
(1,275:15154017,7302280:946633,688132,360452
(1,275:15154017,6679684:946633,65536,983048
x1,275:16100650,6679684
)
)
(1,275:15154017,8075516:946633,303558,89201
k1,275:15412938,8075516:258921
x1,275:15815221,8075516
k1,275:16100650,8075516:258920
)
]
g1,275:16209874,7302280
(1,275:16209874,7302280:2013010,898467,547848
(1,275:16209874,7302280:2013010,898467,547848
h1,275:16209874,7302280:78643,0,0
[1,275:16288517,7302280:1855724,898467,547848
(1,275:16288517,6858924:1855724,455111,98303
k1,275:16928749,6858924:640232
x1,275:17210007,6858924
(1,275:17210007,6957227:294003,295640,0
x1,275:17471242,6957227
)
k1,275:18144241,6858924:640231
)
(1,275:16288517,7751824:1855724,447828,98303
x1,275:16826233,7751824
(1,275:16826233,7850127:1318008,318577,0
x1,275:18111473,7850127
)
)
]
h1,275:18144241,7302280:78643,0,0
)
)
x1,275:18805428,7302280
g1,275:18951060,7302280
x1,275:19460786,7302280
g1,275:19606418,7302280
x1,275:20417882,7302280
(1,275:20417882,7400583:2798947,318577,0
x1,275:21835561,7400583
g1,275:22012145,7400583
x1,275:22386248,7400583
x1,275:23184061,7400583
)
x1,275:23471692,7302280
[1,275:23471692,7464296:461560,728249,89201
(1,275:23471692,7031687:294003,295640,0
x1,275:23732927,7031687
)
(1,275:23471692,7464296:461560,303558,89201
x1,275:23873975,7464296
)
]
x1,275:24188115,7302280
[1,275:24188115,7302280:926775,603348,187504
(1,275:24287329,7136620:0,437688,0
x1,275:24615010,7136620
)
(1,275:24188115,7302280:926775,447828,187504
x1,275:24568588,7302280
(1,275:24568588,7400583:546302,303558,89201
x1,275:24785451,7400583
x1,275:25082122,7400583
)
)
]
x1,275:25432558,7302280
(1,275:25432558,7400583:276140,303558,89201
x1,275:25649421,7400583
)
)
$1,275:25708698,7302280
k1,275:26700390,7302280:991692
)
g1,275:26700390,7302280
)
(1,275:13558046,9390864:13142344,898467,838772
g1,275:13558046,9390864
(1,275:13558046,9390864:722165,898467,838772
k1,275:14280211,9390864:722165
(1,275:14280211,9390864:0,688125,294915
[1,275:14280211,9390864:0,688125,294915
(1,62:14280211,9390864:0,688125,294915
r1,280:14280211,9390864:0,983040,294915
)
]
)
$1,275:14280211,9390864
h1,275:14280211,9390864:0,0,0
$1,275:14280211,9390864
)
g1,275:14280211,9390864
(1,275:14280211,9390864:12420179,898467,838772
$1,275:14280211,9390864
(1,275:14280211,9390864:11181815,898467,838772
h1,275:14280211,9390864:0,0,0
g1,275:14425843,9390864
x1,275:14935569,9390864
g1,275:15081201,9390864
[1,275:15081201,9390864:946633,688132,838772
(1,275:15081201,9390864:946633,688132,360452
(1,275:15081201,8768268:946633,65536,983048
x1,275:16027834,8768268
)
)
(1,275:15081201,10164100:946633,303558,0
k1,275:15461808,10164100:380607
x1,275:15647228,10164100
k1,275:16027834,10164100:380606
)
]
g1,275:16137058,9390864
(1,275:16137058,9390864:2013010,898467,547848
(1,275:16137058,9390864:2013010,898467,547848
h1,275:16137058,9390864:78643,0,0
[1,275:16215701,9390864:1855724,898467,547848
(1,275:16215701,8947508:1855724,455111,98303
k1,275:16855933,8947508:640232
x1,275:17137191,8947508
(1,275:17137191,9045811:294003,295640,0
x1,275:17398426,9045811
)
k1,275:18071425,8947508:640231
)
(1,275:16215701,9840408:1855724,447828,98303
x1,275:16753417,9840408
(1,275:16753417,9938711:1318008,318577,0
x1,275:18038657,9938711
)
)
]
h1,275:18071425,9390864:78643,0,0
)
)
x1,275:18732612,9390864
g1,275:18878244,9390864
x1,275:19387970,9390864
g1,275:19533602,9390864
x1,275:20345066,9390864
(1,275:20345066,9489167:2798947,318577,0
x1,275:21762745,9489167
g1,275:21939329,9489167
x1,275:22313432,9489167
x1,275:23111245,9489167
)
x1,275:23398876,9390864
[1,275:23398876,9552880:403608,728249,0
(1,275:23398876,9120271:294003,295640,0
x1,275:23660111,9120271
)
(1,275:23398876,9552880:403608,303558,0
x1,275:23769716,9552880
)
]
x1,275:24057347,9390864
[1,275:24057347,9390864:868823,603348,187504
(1,275:24156561,9225204:0,437688,0
x1,275:24484242,9225204
)
(1,275:24057347,9390864:868823,447828,187504
x1,275:24437820,9390864
(1,275:24437820,9489167:488350,303558,89201
x1,275:24893402,9489167
)
)
]
x1,275:25243838,9390864
(1,275:25243838,9489167:218188,303558,0
x1,275:25429258,9489167
)
)
$1,275:25462026,9390864
k1,275:26700390,9390864:1238364
)
g1,275:26700390,9390864
)
(1,275:13558046,11390247:13142344,898467,927973
g1,275:13558046,11390247
(1,275:13558046,11390247:722165,898467,927973
k1,275:14280211,11390247:722165
(1,275:14280211,11390247:0,688125,294915
[1,275:14280211,11390247:0,688125,294915
(1,62:14280211,11390247:0,688125,294915
r1,280:14280211,11390247:0,983040,294915
)
]
)
$1,275:14280211,11390247
h1,275:14280211,11390247:0,0,0
$1,275:14280211,11390247
)
g1,275:14280211,11390247
(1,275:14280211,11390247:12420179,898467,927973
$1,275:14280211,11390247
(1,275:14280211,11390247:12180182,898467,927973
h1,275:14280211,11390247:0,0,0
g1,275:14425843,11390247
x1,275:14935569,11390247
g1,275:15081201,11390247
[1,275:15081201,11390247:946633,688132,927973
(1,275:15081201,11390247:946633,688132,360452
(1,275:15081201,10767651:946633,65536,983048
x1,275:16027834,10767651
)
)
(1,275:15081201,12163483:946633,303558,89201
k1,275:15340122,12163483:258921
x1,275:15742405,12163483
k1,275:16027834,12163483:258920
)
]
g1,275:16137058,11390247
(1,275:16137058,11390247:2895473,898467,637049
(1,275:16137058,11390247:2895473,898467,637049
h1,275:16137058,11390247:78643,0,0
[1,275:16215701,11390247:2738187,898467,637049
(1,275:16215701,10946891:2738187,455111,98303
k1,275:17133324,10946891:917623
x1,275:17742263,10946891
(1,275:17742263,11045194:294003,295640,0
x1,275:18003498,11045194
)
k1,275:18953888,10946891:917622
)
(1,275:16215701,11839791:2738187,447828,187504
x1,275:16753417,11839791
(1,275:16753417,11938094:2200471,318577,89201
x1,275:18921120,11938094
)
)
]
h1,275:18953888,11390247:78643,0,0
)
)
x1,275:19615075,11390247
g1,275:19760707,11390247
x1,275:20270433,11390247
g1,275:20416065,11390247
x1,275:21227529,11390247
(1,275:21227529,11488550:2798947,318577,0
x1,275:22645208,11488550
g1,275:22821792,11488550
x1,275:23195895,11488550
x1,275:23993708,11488550
)
x1,275:24281339,11390247
[1,275:24281339,11552263:461560,728249,89201
(1,275:24281339,11119654:294003,295640,0
x1,275:24542574,11119654
)
(1,275:24281339,11552263:461560,303558,89201
x1,275:24683622,11552263
)
]
x1,275:24997762,11390247
[1,275:24997762,11390247:868823,603348,187504
(1,275:25096976,11224587:0,437688,0
x1,275:25424657,11224587
)
(1,275:24997762,11390247:868823,447828,187504
x1,275:25378235,11390247
(1,275:25378235,11488550:488350,303558,89201
x1,275:25833817,11488550
)
)
]
x1,275:26184253,11390247
(1,275:26184253,11488550:276140,303558,89201
x1,275:26401116,11488550
)
)
$1,275:26460393,11390247
k1,275:26700390,11390247:239997
)
g1,275:26700390,11390247
)
(1,275:13558046,13478831:13142344,898467,927973
g1,275:13558046,13478831
(1,275:13558046,13478831:722165,898467,927973
k1,275:14280211,13478831:722165
(1,275:14280211,13478831:0,688125,294915
[1,275:14280211,13478831:0,688125,294915
(1,62:14280211,13478831:0,688125,294915
r1,280:14280211,13478831:0,983040,294915
)
]
)
$1,275:14280211,13478831
h1,275:14280211,13478831:0,0,0
$1,275:14280211,13478831
)
g1,275:14280211,13478831
(1,275:14280211,13478831:12420179,898467,927973
$1,275:14280211,13478831
(1,275:14280211,13478831:12420179,898467,927973
h1,275:14280211,13478831:0,0,0
g1,275:14425843,13478831
x1,275:14935569,13478831
g1,275:15081201,13478831
[1,275:15081201,13478831:946633,688132,927973
(1,275:15081201,13478831:946633,688132,360452
(1,275:15081201,12856235:946633,65536,983048
x1,275:16027834,12856235
)
)
(1,275:15081201,14252067:946633,303558,89201
k1,275:15340122,14252067:258921
x1,275:15742405,14252067
k1,275:16027834,14252067:258920
)
]
g1,275:16137058,13478831
(1,275:16137058,13478831:2895473,898467,637049
(1,275:16137058,13478831:2895473,898467,637049
h1,275:16137058,13478831:78643,0,0
[1,275:16215701,13478831:2738187,898467,637049
(1,275:16215701,13035475:2738187,455111,98303
k1,275:17133324,13035475:917623
x1,275:17742263,13035475
(1,275:17742263,13133778:294003,295640,0
x1,275:18003498,13133778
)
k1,275:18953888,13035475:917622
)
(1,275:16215701,13928375:2738187,447828,187504
x1,275:16753417,13928375
(1,275:16753417,14026678:2200471,318577,89201
x1,275:18921120,14026678
)
)
]
h1,275:18953888,13478831:78643,0,0
)
)
x1,275:19615075,13478831
g1,275:19760707,13478831
x1,275:20270433,13478831
g1,275:20416065,13478831
x1,275:21227529,13478831
(1,275:21227529,13577134:2798947,318577,0
x1,275:22645208,13577134
g1,275:22821792,13577134
x1,275:23195895,13577134
x1,275:23993708,13577134
)
x1,275:24281339,13478831
[1,275:24281339,13640847:461560,728249,89201
(1,275:24281339,13208238:294003,295640,0
x1,275:24542574,13208238
)
(1,275:24281339,13640847:461560,303558,89201
x1,275:24683622,13640847
)
]
x1,275:24997762,13478831
[1,275:24997762,13478831:926775,603348,187504
(1,275:25096976,13313171:0,437688,0
x1,275:25424657,13313171
)
(1,275:24997762,13478831:926775,447828,187504
x1,275:25378235,13478831
(1,275:25378235,13577134:546302,303558,89201
x1,275:25595098,13577134
x1,275:25891769,13577134
)
)
]
x1,275:26242205,13478831
(1,275:26242205,13577134:276140,303558,89201
x1,275:26459068,13577134
)
x1,275:26700390,13478831
)
$1,275:26700390,13478831
g1,275:26700390,13478831
)
g1,275:26700390,13478831
)
]
]
)
$1,276:26700390,10569149
)
g1,276:26700390,10569149
)
k1,276:35522151,10569149:8821761
(1,276:35522151,10569149:0,4165336,3837655
(1,276:35522151,10569149:0,688125,294915
k1,276:34357063,10569149:-1165088
(1,276:34357063,10569149:1165088,688125,294915
(1,275:34357063,10569149:0,688125,294915
[1,275:34357063,10569149:0,688125,294915
(1,62:34357063,10569149:0,688125,294915
r1,280:34357063,10569149:0,983040,294915
)
]
)
(1,276:34357063,10569149:1165088,491520,163840
x1,276:35267288,10569149
x1,276:35522151,10569149
)
)
)
)
k1,276:35522151,10569149:0
)
]
)
(1,279:4736286,16115287:30785865,655359,0
(1,279:4736286,16115287:0,0,0
g1,279:4736286,16115287
)
x1,279:9704351,16115287
k1,279:35522151,16115287:25817800
g1,279:35522151,16115287
)
(1,279:6083417,17747314:29438734,491520,163840
(1,279:6083417,17747314:0,491520,163840
g1,279:6083417,17747314
g1,279:5391646,17747314
g1,279:4736286,17747314
(1,279:4736286,17747314:691771,491520,163840
g1,279:4736286,17747314
x1,279:5428057,17747314
)
g1,279:6083417,17747314
)
x1,279:6779738,17747314
k1,279:7019722,17747314:239984
x1,279:7693288,17747314
k1,279:7933272,17747314:239984
x1,279:10670317,17747314
k1,279:10910258,17747314:239941
x1,279:11966119,17747314
k1,279:12206060,17747314:239941
x1,279:12879626,17747314
k1,279:13119609,17747314:239983
x1,279:13993425,17747314
x1,279:15984995,17747314
k1,279:16225001,17747314:240006
x1,279:17966792,17747314
k1,279:18221032,17747314:254240
x1,279:18832333,17747314
x1,279:19133796,17747314
x1,279:19401762,17747314
x1,279:21076559,17747314
k1,279:21330799,17747314:254240
x1,279:22143076,17747314
k1,279:22397315,17747314:254239
x1,279:22698778,17747314
x1,279:25018372,17747314
k1,279:25272612,17747314:254240
x1,279:27129456,17747314
k1,279:27369440,17747314:239984
x1,279:29776073,17747314
k1,279:30016014,17747314:239941
x1,279:32091323,17747314
k1,279:32331264,17747314:239941
x1,279:32840990,17747314
k1,279:33080931,17747314:239941
x1,279:35522151,17747314
k1,279:35522151,17747314:0
)
(1,279:6083417,18730354:29438734,455111,127431
x1,279:8031297,18730354
g1,279:8249750,18730354
x1,279:9742519,18730354
k1,279:35522151,18730354:25779632
g1,279:35522151,18730354
)
]
(1,280:4736286,49328947:30785865,422343,0
(1,280:4736286,49328947:30785865,422343,0
k1,280:19965378,49328947:15229092
x1,280:20293059,49328947
k1,280:35522151,49328947:15229092
)
)
]
]
!14158
}6
Input:75:D:\Summary\01-1-Nonlinear_kernel\Frontiers\2025-08-25-response\Materials\Supplementary_latex\main.aux
!121
Postamble:
Count:6791
!27
Post scriptum:
