# Supplementary material for: Nonlinear kernel-based fMRI activation detection
Source: Front Neuroimaging. 2025 Sep 10;4:1649749. doi: 10.3389/fnimg.2025.1649749 (PMC12457110; doi:10.3389/fnimg.2025.1649749)
Supplement: Supplementary file 2 [file Presentation_2.zip › Supplementary_latex/main.tex]

\documentclass{article}
\usepackage[utf8]{inputenc}
\usepackage{authblk}
\usepackage{setspace}
\usepackage[margin=1in]{geometry}
\usepackage{graphicx}
\graphicspath{ {./figures/} }
\usepackage{subcaption}
\usepackage{amssymb}
\usepackage{amsmath}
\usepackage{bm}
%\usepackage{lineno}

\usepackage{multirow}
\usepackage{array}
\usepackage{booktabs}
\usepackage{tabularx}
\usepackage{color}
\usepackage{mathtools}
\usepackage{algorithm}
\usepackage{algpseudocode}

\algnewcommand{\algorithmicand}{\textbf{ and }}
\algnewcommand{\algorithmicor}{\textbf{ or }}
\algnewcommand{\OR}{\algorithmicor}
\algnewcommand{\AND}{\algorithmicand}

\newcolumntype{Y}{>{\centering\arraybackslash}X}
%\linenumbers

%%%%%% Bibliography %%%%%%
% Replace "sample" in the \addbibresource line below with the name of your .bib file.
\usepackage[style=ieee,
citestyle=numeric-comp,
sorting=none]{biblatex}
\addbibresource{sample.bib}

%%%%%% Title %%%%%%
% Full titles can be a maximum of 200 characters, including spaces.
% Title Format: Use title case, capitalizing the first letter of each word, except for certain small words, such as articles and short prepositions
\title{Supplementary material for ``Nonlinear kernel-based fMRI activation detection''}

%%%%%% Author %%%%%%
\author[1]{Chendi Han}
\author[1]{Zhengshi Yang}
\author[1]{Xiaowei Zhuang}
\author[1,2,*]{Dietmar Cordes}

%%%%%% Affiliations %%%%%%
\affil[1]{Cleveland Clinic Lou Ruvo Center for Brain Health, Las Vegas, NV, United States}
\affil[2]{Department of Psychology and Neuroscience, University of Colorado, Boulder, CO, United States}
\affil[*]{Corresponding author. Email: cordesd@ccf.org}

%%%%%% Date %%%%%%
% Date is optional
\date{}

%%%%%% Spacing %%%%%%
% Use paragraph spacing of 1.5 or 2 (for double spacing, use command \doublespacing)
\onehalfspacing

\begin{document}

\maketitle

\setcounter{section}{6}
\section{Appendix}

\subsection{Steerable filters}\label{sec:A1}

\subsubsection{Two dimensional SF}

Suppose $G_\text{iso}$ is chosen as a Gaussian function with FWHM equal to half of the Gaussian filter $F_\text{orig}$ used in GLM. We define~\cite{granlund2013signal}
\begin{equation}
\begin{split}
\label{eq:Gi_2D}
G_i(\mathbf{x})&=(1-G_\text{iso}(\mathbf{x}))\left[\left(\hat{\mathbf{n}}_i^T\hat{\mathbf{x}} \right)-\frac{1}{6} \right], \\
\hat{\mathbf{n}}_1&=\begin{pmatrix}1\\0 \end{pmatrix},\text{ }\hat{\mathbf{n}}_2=\begin{pmatrix}a \\ b \end{pmatrix},\text{ } \hat{\mathbf{n}}_3=\begin{pmatrix} -a\\ b \end{pmatrix}, \\
a&=\frac{1}{2},\text{ }b=\frac{\sqrt{3}}{2},
\end{split}
\end{equation}

and
\begin{equation}
F_\text{iso}(\mathbf{x})=G_\text{iso}(\mathbf{x}), \text{ } F_i(\mathbf{x})=G_i(\mathbf{x})F_\text{orig}(\mathbf{x})\text{ for } i=1,2,3.
\end{equation}

Now $F_\text{iso}$ and $F_i$ can be treated as the SF. As both $G_\text{iso}$ and $F_\text{orig}$ decay for large $|\mathbf{x}|$, we can expand them to a finite grid as shown in Figure 2a.

For simplicity of analysis, a matrix form of these filters can be introduced easily. Define $\mathbf{A}\in \mathfrak{R}^{Q\times P}$ with
\begin{equation}
\mathbf{A}=[\mathbf{A}^{(0)},\text{ }\mathbf{A}^{(1)},\text{ }\mathbf{A}^{(2)},\text{ }\mathbf{A}^{(3)}],
\end{equation}
where each $\mathbf{A}^{(i)}$ characterize one SF corresponding to $F_\text{iso}$ and $F_{1,2,3}$ respectively. The matrix element in $\mathbf{A}_{ij}$ measures the contribution for ith voxel to jth voxel after transformation. We observe that when $\mathbf{x}$ changes to $-\mathbf{x}$, $G_i$ and $G_\text{iso}$ do not change. Then, each $\mathbf{A}^{(i)}$ is a symmetric matrix.

\subsubsection{Three dimensional SF}

Similarly, in 3D, we introduce $G_\text{iso}$ which is selected as a Gaussian function with FWHM equal to half of the Gaussian filter $F_\text{orig}$ used in GLM.
\begin{equation}
\begin{split}
\label{eq:Gi_3D}
G_i(\mathbf{x})=(1-G_\text{iso}(\mathbf{x}))\left[\left(\hat{\mathbf{n}}_i^T\hat{\mathbf{x}} \right)-\frac{1}{6} \right], \\
\hat{\mathbf{n}}_1=\begin{pmatrix}a\\0\\b \end{pmatrix},\text{ }\hat{\mathbf{n}}_2=\begin{pmatrix}-a \\ 0 \\ b \end{pmatrix},\text{ } \hat{\mathbf{n}}_3=\begin{pmatrix} b\\ a\\ 0 \end{pmatrix}, \\
\hat{\mathbf{n}}_4=\begin{pmatrix}a\\0\\b \end{pmatrix},\text{ }\hat{\mathbf{n}}_5=\begin{pmatrix}-a \\ 0 \\ b \end{pmatrix},\text{ } \hat{\mathbf{n}}_6=\begin{pmatrix} b\\ a\\ 0 \end{pmatrix}, \\
a=\frac{2}{\sqrt{10+2\sqrt{5}}},\text{ }b=\frac{1+\sqrt{5}}{\sqrt{10+2\sqrt{5}}},
\end{split}
\end{equation}

and
\begin{equation}
F_\text{iso}(\mathbf{x})=G_\text{iso}(\mathbf{x}), \text{ } F_i(\mathbf{x})=G_i(\mathbf{x})F_\text{orig}(\mathbf{x})\text{ for } i=1,\cdots,6.
\end{equation}

We can transform those filters to a matrix form $\mathbf{A}$ and decompose it to $\mathbf{A}^{(0,\cdots,6)}$, with each matrix being symmetric.

\subsection{Chain rule for Eq.(3)}\label{sec:A2}

As $K$ is defined by $\tilde{\mathbf{Y}}$, in order to compute the derivative in the original space we use the chain rule:
\begin{equation}
\begin{split}
\alpha_q &= \sum_{ij} \left( \frac{\partial K_{ij}}{\partial Y_{iq} } v_j \right) \\
&= \sum_{ij} \sum_p \left( \frac{\partial K_{ij}}{\partial \tilde{Y}_{ip}  } \frac{\partial \tilde{Y}_{ip}}{\partial Y_{iq}} v_j\right) \\
&= \sum_{ij} \sum_p \left( \frac{\partial K_{ij}}{\partial \tilde{Y}_{ip}} \frac{\partial \sum_x Y_{ix}A_{xp}}{\partial Y_{iq}} v_j \right) \\
&= \sum_{ij} \sum_p \left( \frac{\partial K_{ij}}{\partial \tilde{Y}_{ip}} A_{qp} v_j\right). \\
\end{split}
\end{equation}

For the first term in the bracket, $\tilde{\bm{\alpha}}\in\mathfrak{R}^{P\times 1}$ is easy to introduce in the filter space. Therefore, $\mathbf{Y}$ and $\bm{\alpha}$ are defined in the original space, $\tilde{\mathbf{Y}}$ and $\tilde{\bm{\alpha}}$ are in the filter space, and $K$ and $\mathbf{v}$ are in the kernel space.

So that
\begin{equation}
\label{eq:A_alpha_tilde}
\bm{\alpha}= \mathbf{A}\tilde{\bm{\alpha}},
\end{equation}
with
\begin{equation}
\label{eq:A_alpha_tilde2}
\tilde{\bm{\alpha}}=\sum_{ij} \frac{\partial K_{ij}}{\partial \tilde{\mathbf{Y}}_{i}} v_j.
\end{equation}

\subsection{Special cases for linear kernel}\label{sec:A3}

Introduce two normalization factors to ensure that the matrix elements for different kernels are consistent.
\begin{equation}
\begin{split}
\mathcal{N}_\text{linear} &=\frac{1}{T^2}\sum_i\sum_j \left| \sum_p \tilde{Y}_{ip}\tilde{Y}_{jp} \right|, \\
\mathcal{N}_\text{quadratic} &=\frac{1}{T^2}\sum_i\sum_j \left| \sum_p \left(\tilde{Y}_{ip}-\tilde{Y}_{jp}\right)^2 \right|. \\
\end{split}
\end{equation}

Starting from Eq.~\eqref{eq:A_alpha_tilde2}
\begin{equation}
\begin{split}
\tilde{\alpha}_p &=\sum_{ij} \frac{\partial K_{ij}}{\partial \tilde{Y}_{ip}} v_j \\
&=\frac{1}{\mathcal{N}_\text{linear}}\sum_{ij}\frac{\partial \sum_x \tilde{Y}_{ix}\tilde{Y}_{jx}}{\partial \tilde{Y}_{ip} } v_j \\
&=\frac{1}{\mathcal{N}_\text{linear}}\sum_{ij} \left[ \tilde{Y}_{jp}v_j+\delta_{ij} \tilde{Y}_{jp}v_j  \right] \\
 &= \frac{T+1}{\mathcal{N}_\text{linear}} \tilde{\mathbf{Y}}^T\mathbf{v}.
\end{split}
\end{equation}

Finally we obtain
\begin{equation}
\bm{\alpha}=\frac{T+1}{\mathcal{N}_\text{linear}}\mathbf{A}\tilde{\mathbf{Y}}^T\mathbf{v}=\frac{T+1}{\mathcal{N}_\text{linear}}\mathbf{A}\mathbf{A}^T\mathbf{Y}^T\mathbf{v}.
\end{equation}

\subsection{Matrix representation for general types of kernel}\label{sec:A4}

Because the kernel matrix is derived from fMRI data after applying the spatial transform matrix, it is straightforward to first derive $\tilde{\bm{\alpha}}$ and then use Eq.~\eqref{eq:A_alpha_tilde} to transform back:

\subsubsection{Linear kernel}

We define
\begin{equation}
(K_\text{linear})_{ij} =\frac{1}{\mathcal{N}_\text{linear}}\sum_p \tilde{Y}_{ip}\tilde{Y}_{jp}.
\end{equation}

As shown in Section.~\ref{sec:A3} for linear kernel we have
\begin{equation}
\tilde{\bm{\alpha}} = \frac{T+1}{\mathcal{N}_\text{linear}} \tilde{\mathbf{Y}}^T\mathbf{v}=c\tilde{\mathbf{Y}}^T\mathbf{v},
\end{equation}
where $c$ is some positive constant.

\subsubsection{Parabolic kernel}

We define
\begin{equation}
(K_\text{Parabolic})_{ij}=\left(\frac{1}{\mathcal{N}_\text{linear}}\sum_x\tilde{Y}_{ix}\tilde{Y}_{jx}+b^2\right)^2.
\end{equation}

Using Eq.~\eqref{eq:A_alpha_tilde2}
\begin{equation}
\begin{split}
\tilde{\alpha}_p =& \sum_{ij} \frac{\partial (K_\text{Parabolic})_{ij}}{\partial \tilde{Y}_{ip}} v_j \\
=& \sum_{ij} v_j \frac{\partial}{\partial \tilde{Y}_{ip}} \left[\left( (K_\text{linear})_{ij} \right)^2+2b^2(K_\text{linear})_{ij}+b^4  \right] \\
=& \sum_{ij} v_j\left[2(K_\text{linear})_{ij}\frac{1}{\mathcal{N}_\text{linear}}\left(\tilde{Y}_{jp}+\delta_{ij}\tilde{Y}_{ip} \right)+\frac{2b^2}{\mathcal{N}_\text{linear}}\left(\tilde{Y}_{jp}+\tilde{Y}_{ip}\delta_{ij}\right) \right] \\
=& c\left[ \sum_{ij}(K_\text{linear})_{ij}\left(\tilde{Y}_{jp}v_j+\tilde{Y}_{ip}v_j\delta_{ij} \right)+b^2\sum_j (1+T)\tilde{Y}_{jp} v_j \right].
\end{split}
\end{equation}

\subsubsection{Gaussian kernel}

We define
\begin{equation}
(K_\text{Gaussian})_{ij} =\exp \left[-\frac{1}{\sigma^2} \frac{1}{\mathcal{N}_\text{quadratic}}\sum_x \left( \tilde{Y}_{ix}-\tilde{Y}_{jx} \right)^2 \right].
\end{equation}

Using Eq.~\eqref{eq:A_alpha_tilde2}
\begin{equation}
\begin{split}
\tilde{\alpha}_p=&\sum_{ij}  \frac{\partial (K_\text{Gaussian})_{ij}}{\partial \tilde{Y}_{ip}} v_j \\
=&\sum_{ij}\exp \left[-\frac{1}{\sigma^2} \sum_x \frac{1}{\mathcal{N}_\text{quadratic}} \left( \tilde{Y}_{ix}-\tilde{Y}_{jx} \right)^2 \right] v_j \left( -\frac{1}{\sigma^2} \frac{1}{\mathcal{N}_\text{quadratic}} \right) \frac{\partial}{\partial \tilde{Y}_{ip}}\left[\sum_x \left(\tilde{Y}_{ix}-\tilde{Y}_{jx} \right)^2 \right] \\
=& -\frac{1}{\sigma^2\mathcal{N}_\text{quadratic}}\sum_{ij}(K_\text{Gaussian})_{ij} \frac{\partial}{\partial \tilde{Y}_{ip}}\left(\tilde{Y}_{ip}^2-2\tilde{Y}_{ip}\tilde{Y}_{jp}+2\tilde{Y}_{jp}^2 \right) \\
=& -\frac{1}{\sigma^2\mathcal{N}_\text{quadratic}} \sum_{ij} (K_\text{Gaussian})_{ij} \left( \tilde{Y}_{ip}-\tilde{Y}_{jp} \right) v_j \\
=& c \sum_j v_j \left[ -\left(\sum_i (K_\text{Gaussian})_{ij}\tilde{Y}_{ip} \right)+\left(\sum_i (K_\text{Gaussian})_{ij}\right)\tilde{Y}_{jp} \right].
\end{split}
\end{equation}

\subsubsection{Inverse square root kernel}

We define
\begin{equation}
(K_\text{Inverse})_{ij}=1/\sqrt{\sum_x\frac{1}{\mathcal{N}_\text{quadratic}}(\tilde{Y}_{ix}-\tilde{Y}_{jx})^2+b^2}.
\end{equation}

Using Eq.~\eqref{eq:A_alpha_tilde2}
\begin{equation}
\begin{split}
\tilde{\alpha}_p =& \sum_{ij} \frac{ \partial  (K_\text{Inverse})_{ij}}{\partial \tilde{Y}_{ip}} v_j \\
=& \sum_{ij} -\frac{(K_\text{Inverse})_{ij}^3}{2} \frac{1}{\mathcal{N}_\text{quadratic}} \frac{\partial [(\tilde{Y}_{ip}-\tilde{Y}_{jp})^2+b^2]}{\partial \tilde{Y}_{ip}}v_j \\
=& \sum_{ij} -\frac{(K_\text{Inverse})_{ij}^3}{2} \frac{1}{\mathcal{N}_\text{quadratic}} \frac{\partial}{\partial \tilde{Y}_{ip}} \left( \tilde{Y}_{ip}^2-2\tilde{Y}_{ip}\tilde{Y}_{jp}+\tilde{Y}_{jp}^2 \right) v_j \\
=& c\sum_{ij} -(K_\text{Inverse})_{ij}^3 \left( \tilde{Y}_{ip}-\tilde{Y}_{jp}\right)v_j.  \\
\end{split}
\end{equation}

\subsubsection{Hyperbolic tangent kernel}

We define
\begin{equation}
(K_\text{Tanh})_{ij}=\tanh\left(b\sum_x\frac{1}{\mathcal{N}_\text{linear}}\tilde{Y}_{ix}\tilde{Y}_{jx}+c\right).
\end{equation}

Using Eq.~\eqref{eq:A_alpha_tilde2}
\begin{equation}
\begin{split}
\tilde{\alpha}_p =& \sum_{ij} \frac{\partial (K_\text{Tanh})_{ij}}{\partial \tilde{Y}_{ip}} v_j \\
=& \sum_{ij}\left[ 1-(K_\text{Tanh})_{ij}^2 \right] \frac{b}{\mathcal{N}_\text{linear}}\frac{\partial (\tilde{Y}_{ix}\tilde{Y}_{jx})}{\partial \tilde{Y}_{ip}}v_j \\
=& \frac{b}{N_\text{linear}}\sum_{i,j}(1-(K_\text{Tanh})_{ij}^2)(\tilde{Y}_{jp}+\delta_{ij}\tilde{Y}_{ip}) v_j \\
=& c \left[ \sum_{ij}(1-(K_\text{Tanh})_{ij}^2)\tilde{Y}_{jp}v_j+\sum_{i}(1-(K_\text{Tanh})_{ii}^2)\tilde{Y}_{ip}v_i \right].
\end{split}
\end{equation}

\subsubsection{Mixed hyperbolic tangent kernel}

We define
\begin{equation}
(K_\text{Mixed Tanh})_{ij}=\tanh \left[b_1\frac{1}{\mathcal{N}_\text{linear}}\sum_x\tilde{Y}_{ix}\tilde{Y}_{jx}+b_2\frac{1}{\mathcal{N}_\text{quadratic}}\sum_x\left(
\tilde{Y}_{ix}-\tilde{Y}_{jx} \right)^2+c \right].
\end{equation}

Using Eq.~\eqref{eq:A_alpha_tilde2}
\begin{equation}
\begin{split}
\tilde{\alpha}_p=& \sum_{ij}\frac{\partial (K_\text{Mixed Tanh})_{ij}}{\partial \tilde{Y}_{ip}} v_j \\
=& \sum_{ij} \left[1-(K_\text{Mixed Tanh})_{ij}^2\right]\left[\frac{b_1}{\mathcal{N}_\text{linear}}\left(\tilde{Y}_{jp}v_j+\tilde{Y}_{ip}v_j\delta_{ij} \right)+\frac{b_2}{\mathcal{N}_\text{quadratic}}\left(2\tilde{Y}_{ip}-2\tilde{Y}_{jp} \right)v_j\right]. \\
\end{split}
\end{equation}

Expand the bracket. In total, we obtain $4$ terms.
\begin{equation}
\begin{split}
\tilde{\alpha}_p &=\sum_{ij} \frac{b_1}{\mathcal{N}_\text{linear}} (1-(K_\text{Mixed Tanh})_{ij}^2)\tilde{Y}_{jp}v_j \\
&+\sum_{i} \frac{b_1}{\mathcal{N}_\text{linear}} (1-(K_\text{Mixed Tanh})_{ii}^2)\tilde{Y}_{ip}v_i \\
&+\sum_{ij} \frac{2b_2}{\mathcal{N}_\text{quadratic}} (1-(K_\text{Mixed Tanh})_{ij}^2)\tilde{Y}_{ip}v_j \\
&-\sum_{ij} \frac{2b_2}{\mathcal{N}_\text{quadratic}} (1-(K_\text{Mixed Tanh})_{ij}^2)\tilde{Y}_{jp}v_j.
\end{split}
\end{equation}

\printbibliography

\end{document}
