# Supplementary material for: Nonlinear kernel-based fMRI activation detection
Source: Front Neuroimaging. 2025 Sep 10;4:1649749. doi: 10.3389/fnimg.2025.1649749 (PMC12457110; doi:10.3389/fnimg.2025.1649749)
Supplement: Supplementary file 2 [file Presentation_2.zip › Supplementary_latex/sample.bib]

%%% Introduction, 1

% Gaussian kernel
@article{friman2003adaptive,
  title={Adaptive analysis of fMRI data},
  author={Friman, Ola and Borga, Magnus and Lundberg, Peter and Knutsson, Hans},
  journal={NeuroImage},
  volume={19},
  number={3},
  pages={837--845},
  year={2003},
  publisher={Elsevier}
}

% CCA1
@article{friman2001detection,
  title={Detection of neural activity in functional MRI using canonical correlation analysis},
  author={Friman, Ola and Cedefamn, Jonny and Lundberg, Peter and Borga, Magnus and Knutsson, Hans},
  journal={Magnetic Resonance in Medicine: An Official Journal of the International Society for Magnetic Resonance in Medicine},
  volume={45},
  number={2},
  pages={323--330},
  year={2001},
  publisher={Wiley Online Library}
}

% CCA2
@article{cordes2012optimizing,
  title={Optimizing the performance of local canonical correlation analysis in fMRI using spatial constraints},
  author={Cordes, Dietmar and Jin, Mingwu and Curran, Tim and Nandy, Rajesh},
  journal={Human brain mapping},
  volume={33},
  number={11},
  pages={2611--2626},
  year={2012},
  publisher={Wiley Online Library}
}

% CCA3
@article{zhuang2017family,
  title={A family of locally constrained CCA models for detecting activation patterns in fMRI},
  author={Zhuang, Xiaowei and Yang, Zhengshi and Curran, Tim and Byrd, Richard and Nandy, Rajesh and Cordes, Dietmar},
  journal={NeuroImage},
  volume={149},
  pages={63--84},
  year={2017},
  publisher={Elsevier}
}

% KCCA original
@article{hardoon2004canonical,
  title={Canonical correlation analysis: An overview with application to learning methods},
  author={Hardoon, David R and Szedmak, Sandor and Shawe-Taylor, John},
  journal={Neural computation},
  volume={16},
  number={12},
  pages={2639--2664},
  year={2004},
  publisher={MIT Press}
}

% KCCA
@article{yang20183d,
  title={3D spatially-adaptive canonical correlation analysis: Local and global methods},
  author={Yang, Zhengshi and Zhuang, Xiaowei and Sreenivasan, Karthik and Mishra, Virendra and Curran, Tim and Byrd, Richard and Nandy, Rajesh and Cordes, Dietmar},
  journal={NeuroImage},
  volume={169},
  pages={240--255},
  year={2018},
  publisher={Elsevier}
}

%%% Introduction, 2

% Relatively old paper, talking about the nonlinear method in CCA
@article{lai2000kernel,
  title={Kernel and nonlinear canonical correlation analysis},
  author={Lai, Pei Ling and Fyfe, Colin},
  journal={International journal of neural systems},
  volume={10},
  number={05},
  pages={365--377},
  year={2000},
  publisher={World Scientific}
}

% Review CCA
@article{zhuang2020technical,
  title={A technical review of canonical correlation analysis for neuroscience applications},
  author={Zhuang, Xiaowei and Yang, Zhengshi and Cordes, Dietmar},
  journal={Human brain mapping},
  volume={41},
  number={13},
  pages={3807--3833},
  year={2020},
  publisher={Wiley Online Library}
}

% Old paper for different bold signal
@article{glover1999deconvolution,
  title={Deconvolution of impulse response in event-related BOLD fMRI1},
  author={Glover, Gary H},
  journal={Neuroimage},
  volume={9},
  number={4},
  pages={416--429},
  year={1999},
  publisher={Elsevier}
}

% Old paper for different bold signal 2
@article{lindquist2009modeling,
  title={Modeling the hemodynamic response function in fMRI: efficiency, bias and mis-modeling},
  author={Lindquist, Martin A and Loh, Ji Meng and Atlas, Lauren Y and Wager, Tor D},
  journal={Neuroimage},
  volume={45},
  number={1},
  pages={S187--S198},
  year={2009},
  publisher={Elsevier}
}

% Simulate tool box 1
@article{erhardt2012simtb,
  title={SimTB, a simulation toolbox for fMRI data under a model of spatiotemporal separability},
  author={Erhardt, Erik B and Allen, Elena A and Wei, Yonghua and Eichele, Tom and Calhoun, Vince D},
  journal={Neuroimage},
  volume={59},
  number={4},
  pages={4160--4167},
  year={2012},
  publisher={Elsevier}
}


%%% Introduction, 3

% Old paper for KCCA
@inproceedings{melzer2001nonlinear,
  title={Nonlinear feature extraction using generalized canonical correlation analysis},
  author={Melzer, Thomas and Reiter, Michael and Bischof, Horst},
  booktitle={International Conference on Artificial Neural Networks},
  pages={353--360},
  year={2001},
  organization={Springer}
}

% Old paper for KCCA
@article{akaho2006kernel,
  title={A kernel method for canonical correlation analysis},
  author={Akaho, Shotaro},
  journal={arXiv preprint cs/0609071},
  year={2006}
}


% SVM with polynomial kernels, The sensitivity map proposed in these two papers 
% are quitely similar to our work, not sure if this is a global model, which means 
% it first transform the data to the kernel space, then do the classification 
% in the kernel space 
@article{laconte2005support,
  title={Support vector machines for temporal classification of block design fMRI data},
  author={LaConte, Stephen and Strother, Stephen and Cherkassky, Vladimir and Anderson, Jon and Hu, Xiaoping},
  journal={NeuroImage},
  volume={26},
  number={2},
  pages={317--329},
  year={2005},
  publisher={Elsevier}
}

% Random forest, Classifier based on K voxels while varying K
% This method contains a overfit problem when involving too many voxels, 
% the classification accuracy drops
@article{langs2011detecting,
  title={Detecting stable distributed patterns of brain activation using gini contrast},
  author={Langs, Georg and Menze, Bjoern H and Lashkari, Danial and Golland, Polina},
  journal={NeuroImage},
  volume={56},
  number={2},
  pages={497--507},
  year={2011},
  publisher={Elsevier}
}

@article{wang2007support,
  title={Support vector machine learning-based fMRI data group analysis},
  author={Wang, Ze and Childress, Anna R and Wang, Jiongjiong and Detre, John A},
  journal={NeuroImage},
  volume={36},
  number={4},
  pages={1139--1151},
  year={2007},
  publisher={Elsevier}
}

@article{zhang2014multivariate,
  title={Multivariate lesion-symptom mapping using support vector regression},
  author={Zhang, Yongsheng and Kimberg, Daniel Y and Coslett, H Branch and Schwartz, Myrna F and Wang, Ze},
  journal={Human brain mapping},
  volume={35},
  number={12},
  pages={5861--5876},
  year={2014},
  publisher={Wiley Online Library}
}

% Nonlinear KCCA to detect brain connectivity
@article{karanikolas2016multi,
  title={Multi-kernel based nonlinear models for connectivity identification of brain networks},
  author={Karanikolas, Georgios V and Giannakis, Georgios B and Slavakis, Konstantinos and Leahy, Richard M},
  booktitle={2016 IEEE International Conference on Acoustics, Speech and Signal Processing (ICASSP)},
  pages={6315--6319},
  year={2016},
  organization={IEEE}
}

% Pattern prediction
@article{ni2008kernel,
  title={Kernel methods for fmri pattern prediction},
  author={Ni, Yizhao and Chu, Carlton and Saunders, Craig J and Ashburner, John},
  booktitle={2008 IEEE International Joint Conference on Neural Networks (IEEE World Congress on Computational Intelligence)},
  pages={692--697},
  year={2008},
  organization={IEEE}
}

% This paper from referee
@inproceedings{lopez2014randomized,
  title={Randomized nonlinear component analysis},
  author={Lopez-Paz, David and Sra, Suvrit and Smola, Alex and Ghahramani, Zoubin and Sch{\"o}lkopf, Bernhard},
  booktitle={International conference on machine learning},
  pages={1359--1367},
  year={2014},
  organization={PMLR}
}

% This paper from referee
@inproceedings{uurtio2019large,
  title={Large-scale sparse kernel canonical correlation analysis},
  author={Uurtio, Viivi and Bhadra, Sahely and Rousu, Juho},
  booktitle={International conference on machine learning},
  pages={6383--6391},
  year={2019},
  organization={PMLR}
}


% Linear SVM, the conclution mentioned nonlinear SVM is possible, but this paper
% only talking about linear
@article{wang2009hybrid,
  title={A hybrid SVM--GLM approach for fMRI data analysis},
  author={Wang, Ze},
  journal={Neuroimage},
  volume={46},
  number={3},
  pages={608--615},
  year={2009},
  publisher={Elsevier}
}

%%% Introduction 3, problem 1, map back

% CAM, original paper
@inproceedings{zhou2016learning,
  title={Learning deep features for discriminative localization},
  author={Zhou, Bolei and Khosla, Aditya and Lapedriza, Agata and Oliva, Aude and Torralba, Antonio},
  booktitle={Proceedings of the IEEE conference on computer vision and pattern recognition},
  pages={2921--2929},
  year={2016}
}

% CAM, second paper
@inproceedings{selvaraju2017grad,
  title={Grad-cam: Visual explanations from deep networks via gradient-based localization},
  author={Selvaraju, Ramprasaath R and Cogswell, Michael and Das, Abhishek and Vedantam, Ramakrishna and Parikh, Devi and Batra, Dhruv},
  booktitle={Proceedings of the IEEE international conference on computer vision},
  pages={618--626},
  year={2017}
}

% sensitivity map, noise paper
@article{smilkov2017smoothgrad,
  title={Smoothgrad: removing noise by adding noise},
  author={Smilkov, Daniel and Thorat, Nikhil and Kim, Been and Vi{\'e}gas, Fernanda and Wattenberg, Martin},
  journal={arXiv preprint arXiv:1706.03825},
  year={2017}
}

% saliency map
@article{simonyan2013deep,
  title={Deep inside convolutional networks: Visualising image classification models and saliency maps},
  author={Simonyan, Karen and Vedaldi, Andrea and Zisserman, Andrew},
  journal={arXiv preprint arXiv:1312.6034},
  year={2013}
}

@article{rasmussen2011visualization,
  title={Visualization of nonlinear kernel models in neuroimaging by sensitivity maps},
  author={Rasmussen, Peter Mondrup and Madsen, Kristoffer Hougaard and Lund, Torben Ellegaard and Hansen, Lars Kai},
  journal={NeuroImage},
  volume={55},
  number={3},
  pages={1120--1131},
  year={2011},
  publisher={Elsevier}
}

%%%%%%%%%%%%%%%%%%%%%%%%%%%%%%%%%%%%%%%%%%%%%%%%%%%%%%%%%%%%%%%%%%%%%%%%%%%%%%%
%%%%%%%%%%%%%%%%%%%%%%%%%%%%%%%%%%%%%%%%%%%%%%%%%%%%%%%%%%%%%%%%%%%%%%%%%%%%%%%
%%%%%%%%%%%%%%%%%%%%%%%%%%%%%%%%%%%%%%%%%%%%%%%%%%%%%%%%%%%%%%%%%%%%%%%%%%%%%%%

% Try deep CCA but fails
@article{xifra2021estimating,
  title={Estimating brain age from structural MRI and MEG data: Insights from dimensionality reduction techniques},
  author={Xifra-Porxas, Alba and Ghosh, Arna and Mitsis, Georgios D and Boudrias, Marie-H{\'e}l{\`e}ne},
  journal={NeuroImage},
  volume={231},
  pages={117822},
  year={2021},
  publisher={Elsevier}
}

%%% Introduction 5, problem 3, best kernel
% Problem 3

@article{huang2009robust,
  title={Robust kernel principal component analysis},
  author={Huang, Su-Yun and Yeh, Yi-Ren and Eguchi, Shinto},
  journal={Neural computation},
  volume={21},
  number={11},
  pages={3179--3213},
  year={2009},
  publisher={MIT Press}
}

@article{zhu2012dimensionality,
  title={Dimensionality reduction by mixed kernel canonical correlation analysis},
  author={Zhu, Xiaofeng and Huang, Zi and Shen, Heng Tao and Cheng, Jian and Xu, Changsheng},
  journal={Pattern Recognition},
  volume={45},
  number={8},
  pages={3003--3016},
  year={2012},
  publisher={Elsevier}
}

@book{alam2014kernel,
  title={Kernel Choice for Unsupervised Kernel Methods},
  author={Alam, Md Ashad},
  year={2014},
  publisher={Graduate University for Advanced Studies, SOKENDAI}
}

%%%%%%%%%%%%%%%%%%%%%%%%%%%%%%%%%%%%%%%%%%%%%%%%%%%%%%%%%%%%%%%%%%%%%%%%%%%%%%%
%%%%%%%%%%%%%%%%%%%%%%%%%%%%%%%%%%%%%%%%%%%%%%%%%%%%%%%%%%%%%%%%%%%%%%%%%%%%%%%
%%%%%%%%%%%%%%%%%%%%%%%%%%%%%%%%%%%%%%%%%%%%%%%%%%%%%%%%%%%%%%%%%%%%%%%%%%%%%%%

% HCP dataset
@article{van2012human,
  title={The Human Connectome Project: a data acquisition perspective},
  author={Van Essen, David C and Ugurbil, Kamil and Auerbach, Edward and Barch, Deanna and Behrens, Timothy EJ and Bucholz, Richard and Chang, Acer and Chen, Liyong and Corbetta, Maurizio and Curtiss, Sandra W and others},
  journal={Neuroimage},
  volume={62},
  number={4},
  pages={2222--2231},
  year={2012},
  publisher={Elsevier}
}

% Minimal preprocessing for HCP dataset
@article{glasser2013minimal,
  title={The minimal preprocessing pipelines for the Human Connectome Project},
  author={Glasser, Matthew F and Sotiropoulos, Stamatios N and Wilson, J Anthony and Coalson, Timothy S and Fischl, Bruce and Andersson, Jesper L and Xu, Junqian and Jbabdi, Saad and Webster, Matthew and Polimeni, Jonathan R and others},
  journal={Neuroimage},
  volume={80},
  pages={105--124},
  year={2013},
  publisher={Elsevier}
}

%% aMCI citation
@article{petersen2001current,
  title={Current concepts in mild cognitive impairment},
  author={Petersen, Ronald C and Doody, Rachelle and Kurz, Alexander and Mohs, Richard C and Morris, John C and Rabins, Peter V and Ritchie, Karen and Rossor, Martin and Thal, Leon and Winblad, Bengt},
  journal={Archives of neurology},
  volume={58},
  number={12},
  pages={1985--1992},
  year={2001},
  publisher={American Medical Association}
}

%% aMCI citation2
@article{jin2012preliminary,
  title={A preliminary study of functional abnormalities in aMCI subjects during different episodic memory tasks},
  author={Jin, Mingwu and Pelak, Victoria S and Curran, Tim and Nandy, Rajesh R and Cordes, Dietmar},
  journal={Magnetic Resonance Imaging},
  volume={30},
  number={4},
  pages={459--470},
  year={2012},
  publisher={Elsevier}
}

% X_eff
@article{cordes2012optimizing,
  title={Optimizing the performance of local canonical correlation analysis in fMRI using spatial constraints},
  author={Cordes, Dietmar and Jin, Mingwu and Curran, Tim and Nandy, Rajesh},
  journal={Human brain mapping},
  volume={33},
  number={11},
  pages={2611--2626},
  year={2012},
  publisher={Wiley Online Library}
}


%%%%%%%%%%%%%%%%%%%%%%%%%%%%%%%%%%%%%%%%%%%%%%%%%%%%%%%%%%%%%%%%%%%%%%%%%%%%%%%
%%%%%%%%%%%%%%%%%%%%%%%%%%%%%%%%%%%%%%%%%%%%%%%%%%%%%%%%%%%%%%%%%%%%%%%%%%%%%%%
%%%%%%%%%%%%%%%%%%%%%%%%%%%%%%%%%%%%%%%%%%%%%%%%%%%%%%%%%%%%%%%%%%%%%%%%%%%%%%%

% Centralized kernel 1
@article{bengio2004learning,
  title={Learning eigenfunctions links spectral embedding and kernel PCA},
  author={Bengio, Yoshua and Delalleau, Olivier and Roux, Nicolas Le and Paiement, Jean-Fran{\c{c}}ois and Vincent, Pascal and Ouimet, Marie},
  journal={Neural computation},
  volume={16},
  number={10},
  pages={2197--2219},
  year={2004},
  publisher={MIT Press One Rogers Street, Cambridge, MA 02142-1209, USA journals-info~…}
}

% Centralized kernel 2
@article{chen2017kernel,
  title={Kernel quaternion principal component analysis and its application in RGB-D object recognition},
  author={Chen, Beijing and Yang, Jianhao and Jeon, Byeungwoo and Zhang, Xinpeng},
  journal={Neurocomputing},
  volume={266},
  pages={293--303},
  year={2017},
  publisher={Elsevier}
}

% Inverse square root kernel
@book{fasshauer2007meshfree,
  title={Meshfree Approximation Methods with MATLAB},
  author={Fasshauer, Gregory E},
  year={2007},
  publisher={World Scientific Pub Co Inc}
}

% Inverse square root kernel name list
@article{salazar2024evaluating,
  title={Evaluating the choice of radial basis functions in multiobjective optimal control applications},
  author={Salazar, Jazmin Zatarain and Kwakkel, Jan H and Witvliet, Mark},
  journal={Environmental Modelling \& Software},
  volume={171},
  pages={105889},
  year={2024},
  publisher={Elsevier}
}

% Idea for mixed kernel analysis
@article{zhu2012dimensionality,
  title={Dimensionality reduction by mixed kernel canonical correlation analysis},
  author={Zhu, Xiaofeng and Huang, Zi and Shen, Heng Tao and Cheng, Jian and Xu, Changsheng},
  journal={Pattern Recognition},
  volume={45},
  number={8},
  pages={3003--3016},
  year={2012},
  publisher={Elsevier}
}

%%%%%%%%%%%%%%%%%%%%%%%%%%%%%%%%%%%%%%%%%%%%%%%%%%%%%%%%%%%%%%%%%%%%%%%%%%%%%%%
%%%%%%%%%%%%%%%%%%%%%%%%%%%%%%%%%%%%%%%%%%%%%%%%%%%%%%%%%%%%%%%%%%%%%%%%%%%%%%%
%%%%%%%%%%%%%%%%%%%%%%%%%%%%%%%%%%%%%%%%%%%%%%%%%%%%%%%%%%%%%%%%%%%%%%%%%%%%%%%

% Linear KCCA with spatial filtering and derivative
@article{yang2022global,
  title={A global spatially-adaptive method for task fMRI activation analysis with the advantage of alleviated spatial blurring},
  author={Yang, Zhengshi and Zhuang, Xiaowei and Lowe, Mark and Cordes, Dietmar},
  journal={ISMRM},
  year={2022}
}

% SPM12
@article{ashburner2009computational,
  title={Computational anatomy with the SPM software},
  author={Ashburner, John},
  journal={Magnetic resonance imaging},
  volume={27},
  number={8},
  pages={1163--1174},
  year={2009},
  publisher={Elsevier}
}

% FPR<0.1
@article{skudlarski1999roc,
  title={ROC analysis of statistical methods used in functional MRI: individual subjects},
  author={Skudlarski, Pawel and Constable, R Todd and Gore, John C},
  journal={Neuroimage},
  volume={9},
  number={3},
  pages={311--329},
  year={1999},
  publisher={Elsevier}
}

% Resampling 1
@article{bullmore2001colored,
  title={Colored noise and computational inference in neurophysiological (fMRI) time series analysis: resampling methods in time and wavelet domains},
  author={Bullmore, Ed and Long, Chris and Suckling, John and Fadili, Jalal and Calvert, Gemma and Zelaya, Fernando and Carpenter, T Adrian and Brammer, Mick},
  journal={Human brain mapping},
  volume={12},
  number={2},
  pages={61--78},
  year={2001},
  publisher={Wiley Online Library}
}

% Resampling 2
@article{laird2004comparison,
  title={Comparison of Fourier and wavelet resampling methods},
  author={Laird, Angela R and Rogers, Baxter P and Meyerand, M Elizabeth},
  journal={Magnetic Resonance in Medicine: An Official Journal of the International Society for Magnetic Resonance in Medicine},
  volume={51},
  number={2},
  pages={418--422},
  year={2004},
  publisher={Wiley Online Library}
}

% Resampling 3
@article{nandy2003novel,
  title={Novel ROC-type method for testing the efficiency of multivariate statistical methods in fMRI},
  author={Nandy, Rajesh R and Cordes, Dietmar},
  journal={Magnetic Resonance in Medicine: An Official Journal of the International Society for Magnetic Resonance in Medicine},
  volume={49},
  number={6},
  pages={1152--1162},
  year={2003},
  publisher={Wiley Online Library}
}

% Simulate data
@article{yang2020robust,
  title={A robust deep neural network for denoising task-based fMRI data: An application to working memory and episodic memory},
  author={Yang, Zhengshi and Zhuang, Xiaowei and Sreenivasan, Karthik and Mishra, Virendra and Curran, Tim and Cordes, Dietmar},
  journal={Medical Image Analysis},
  volume={60},
  pages={101622},
  year={2020},
  publisher={Elsevier}
}

% AAL regions
@article{tzourio2002automated,
  title={Automated anatomical labeling of activations in SPM using a macroscopic anatomical parcellation of the MNI MRI single-subject brain},
  author={Tzourio-Mazoyer, Nathalie and Landeau, Brigitte and Papathanassiou, Dimitri and Crivello, Fabrice and Etard, Octave and Delcroix, Nicolas and Mazoyer, Bernard and Joliot, Marc},
  journal={Neuroimage},
  volume={15},
  number={1},
  pages={273--289},
  year={2002},
  publisher={Elsevier}
}

% AR1 model paper
@article{cordes2007independent,
  title={Independent component analysis in the presence of noise in fMRI},
  author={Cordes, Dietmar and Nandy, Rajesh},
  journal={Magnetic Resonance Imaging},
  volume={25},
  number={9},
  pages={1237--1248},
  year={2007},
  publisher={Elsevier}
}

% AR1 model book
@book{li2014functional,
  title={Functional magnetic resonance imaging processing},
  author={Li, Xingfeng and others},
  year={2014},
  publisher={Springer}
}

% SF book
@book{granlund2013signal,
  title={Signal processing for computer vision},
  author={Granlund, G{\"o}sta H and Knutsson, Hans},
  year={2013},
  publisher={Springer Science \& Business Media}
}
